# Supplementary material for: Establishment of an Immune Cell Infiltration Score to Help Predict the Prognosis and Chemotherapy Responsiveness of Gastric Cancer Patients
Source: Front Oncol. 2021 Jul 9;11:650673. doi: 10.3389/fonc.2021.650673 (PMC8299334; doi:10.3389/fonc.2021.650673)
Supplement: Supplementary file 5 [file Table_1.xlsx]

## Sheet: Table 1
Trainging Cohort			External Validation Cohort(GSE26253)		Testing Cohort
TCGA_TCGA-BR-8588			GSM644519		GSM662374
TCGA_TCGA-VQ-A8DU			GSM644520		GSM662376
TCGA_TCGA-HU-A4G9			GSM644521		GSM662378
TCGA_TCGA-CD-A4MG			GSM644522		GSM662382
TCGA_TCGA-HU-8602			GSM644523		GSM662386
TCGA_TCGA-VQ-A91S			GSM644524		GSM662389
TCGA_TCGA-HU-A4GY			GSM644525		GSM662390
TCGA_TCGA-BR-8365			GSM644526		GSM662394
TCGA_TCGA-D7-5578			GSM644527		GSM662395
TCGA_TCGA-BR-8682			GSM644528		GSM662396
TCGA_TCGA-CG-4465			GSM644529		GSM662397
TCGA_TCGA-CG-5720			GSM644530		GSM662398
TCGA_TCGA-D7-6524			GSM644531		GSM662399
TCGA_TCGA-CD-A486			GSM644532		GSM662400
TCGA_TCGA-CG-5716			GSM644533		GSM662401
TCGA_TCGA-RD-A7BT			GSM644534		GSM662403
TCGA_TCGA-IN-A7NT			GSM644535		GSM662404
TCGA_TCGA-BR-8296			GSM644536		GSM662405
TCGA_TCGA-BR-4187			GSM644537		GSM662407
TCGA_TCGA-VQ-A91K			GSM644538		GSM662408
TCGA_TCGA-IN-A6RL			GSM644539		GSM662409
TCGA_TCGA-MX-A5UJ			GSM644540		GSM662410
TCGA_TCGA-BR-8286			GSM644541		GSM662411
TCGA_TCGA-R5-A7ZF			GSM644542		GSM662412
TCGA_TCGA-VQ-A8E7			GSM644543		GSM662413
TCGA_TCGA-CG-4436			GSM644544		GSM662414
TCGA_TCGA-D7-6520			GSM644545		GSM662415
TCGA_TCGA-BR-4368			GSM644546		GSM662416
TCGA_TCGA-BR-8676			GSM644547		GSM662417
TCGA_TCGA-BR-6457			GSM644548		GSM662418
TCGA_TCGA-D7-A747			GSM644549		GSM662419
TCGA_TCGA-CG-4304			GSM644550		GSM662420
TCGA_TCGA-BR-A44U			GSM644551		GSM662421
TCGA_TCGA-KB-A93G			GSM644552		GSM662422
TCGA_TCGA-BR-8367			GSM644553		GSM662423
TCGA_TCGA-D7-A6F2			GSM644554		GSM662424
TCGA_TCGA-D7-6521			GSM644555		GSM662425
TCGA_TCGA-BR-6454			GSM644556		GSM662426
TCGA_TCGA-CG-4466			GSM644557		GSM662427
TCGA_TCGA-CD-8524			GSM644558		GSM662428
TCGA_TCGA-BR-7723			GSM644559		GSM662429
TCGA_TCGA-VQ-A91X			GSM644560		GSM662430
TCGA_TCGA-BR-6801			GSM644561		GSM662431
TCGA_TCGA-IN-A6RN			GSM644562		GSM662432
TCGA_TCGA-VQ-A928			GSM644563		GSM662433
TCGA_TCGA-BR-7958			GSM644564		GSM662434
TCGA_TCGA-CG-4305			GSM644565		GSM662435
TCGA_TCGA-CD-A48C			GSM644566		GSM662436
TCGA_TCGA-HU-A4GX			GSM644567		GSM662437
TCGA_TCGA-BR-8382			GSM644568		GSM662438
TCGA_TCGA-IN-AB1V			GSM644569		GSM662439
TCGA_TCGA-CD-8532			GSM644570		GSM662440
TCGA_TCGA-IN-8663			GSM644571		GSM662441
TCGA_TCGA-VQ-A91D			GSM644572		GSM662442
TCGA_TCGA-KB-A6F7			GSM644573		GSM662443
TCGA_TCGA-VQ-A91V			GSM644574		GSM662444
TCGA_TCGA-VQ-A8PM			GSM644575		GSM662445
TCGA_TCGA-CD-8529			GSM644576		GSM662446
TCGA_TCGA-CG-4460			GSM644577		GSM662447
TCGA_TCGA-BR-A4J9			GSM644578		GSM662448
TCGA_TCGA-B7-A5TJ			GSM644579		GSM662449
TCGA_TCGA-IN-A6RS			GSM644580		GSM662450
TCGA_TCGA-D7-A6EZ			GSM644581		GSM662451
TCGA_TCGA-BR-7717			GSM644582		GSM662452
TCGA_TCGA-CD-8527			GSM644583		GSM662453
TCGA_TCGA-IN-A6RR			GSM644584		GSM662454
TCGA_TCGA-BR-6452			GSM644585		GSM662455
TCGA_TCGA-BR-8592			GSM644586		GSM662456
TCGA_TCGA-D7-8573			GSM644587		GSM662457
TCGA_TCGA-D7-A6F0			GSM644588		GSM662458
TCGA_TCGA-FP-A8CX			GSM644589		GSM662459
TCGA_TCGA-D7-8570			GSM644590		GSM662460
TCGA_TCGA-BR-6453			GSM644591		GSM662461
TCGA_TCGA-HU-A4GP			GSM644592		GSM662462
TCGA_TCGA-HU-A4H8			GSM644593		GSM662463
TCGA_TCGA-VQ-A8E3			GSM644594		GSM662464
TCGA_TCGA-KB-A93H			GSM644595		GSM662465
TCGA_TCGA-CG-4476			GSM644596		GSM662466
TCGA_TCGA-BR-8297			GSM644597		GSM662467
TCGA_TCGA-HU-A4GF			GSM644598		GSM662468
TCGA_TCGA-HU-A4GT			GSM644599		GSM662469
TCGA_TCGA-VQ-A91A			GSM644600		GSM662470
TCGA_TCGA-VQ-A8PX			GSM644601		GSM662471
TCGA_TCGA-IN-A7NR			GSM644602		GSM662472
TCGA_TCGA-HU-A4G8			GSM644603		GSM662473
TCGA_TCGA-CG-5724			GSM644604		GSM662474
TCGA_TCGA-BR-4201			GSM644605		GSM662475
TCGA_TCGA-CD-5799			GSM644606		GSM662476
TCGA_TCGA-HU-A4H0			GSM644607		GSM662477
TCGA_TCGA-FP-A4BF			GSM644608		GSM662478
TCGA_TCGA-BR-8380			GSM644609		GSM662479
TCGA_TCGA-VQ-A91Q			GSM644610		GSM662480
TCGA_TCGA-FP-7829			GSM644611		GSM662481
TCGA_TCGA-HF-7134			GSM644612
TCGA_TCGA-CG-4441			GSM644613
TCGA_TCGA-FP-8631			GSM644614
TCGA_TCGA-BR-4279			GSM644615
TCGA_TCGA-IN-A6RJ			GSM644616
TCGA_TCGA-VQ-AA6J			GSM644617
TCGA_TCGA-CD-5800			GSM644618
TCGA_TCGA-CG-4442			GSM644619
TCGA_TCGA-VQ-A8PQ			GSM644620
TCGA_TCGA-B7-A5TN			GSM644621
TCGA_TCGA-VQ-A8E0			GSM644622
TCGA_TCGA-CD-5803			GSM644623
TCGA_TCGA-BR-8371			GSM644624
TCGA_TCGA-VQ-A8PU			GSM644625
TCGA_TCGA-BR-8284			GSM644626
TCGA_TCGA-VQ-A8PD			GSM644627
TCGA_TCGA-VQ-A922			GSM644628
TCGA_TCGA-VQ-A8PB			GSM644629
TCGA_TCGA-FP-8210			GSM644630
TCGA_TCGA-RD-A8N0			GSM644631
TCGA_TCGA-BR-8289			GSM644632
TCGA_TCGA-HU-A4GJ			GSM644633
TCGA_TCGA-HU-A4H3			GSM644634
TCGA_TCGA-BR-A4QL			GSM644635
TCGA_TCGA-BR-7716			GSM644636
TCGA_TCGA-HU-8608			GSM644637
TCGA_TCGA-F1-A72C			GSM644638
TCGA_TCGA-VQ-A8P3			GSM644639
TCGA_TCGA-BR-7704			GSM644640
TCGA_TCGA-VQ-A91N			GSM644641
TCGA_TCGA-CD-A4MH			GSM644642
TCGA_TCGA-EQ-8122			GSM644643
TCGA_TCGA-VQ-A91Y			GSM644644
TCGA_TCGA-CG-4438			GSM644645
TCGA_TCGA-BR-4366			GSM644646
TCGA_TCGA-ZQ-A9CR			GSM644647
TCGA_TCGA-BR-8690			GSM644648
TCGA_TCGA-BR-4357			GSM644649
TCGA_TCGA-CG-4440			GSM644650
TCGA_TCGA-BR-6802			GSM644651
TCGA_TCGA-BR-4370			GSM644652
TCGA_TCGA-VQ-A8E2			GSM644653
TCGA_TCGA-D7-6818			GSM644654
TCGA_TCGA-RD-A8N9			GSM644655
TCGA_TCGA-D7-6525			GSM644656
TCGA_TCGA-HU-A4G2			GSM644657
TCGA_TCGA-B7-A5TK			GSM644658
TCGA_TCGA-SW-A7EB			GSM644659
TCGA_TCGA-BR-7959			GSM644660
TCGA_TCGA-CG-4301			GSM644661
TCGA_TCGA-BR-8060			GSM644662
TCGA_TCGA-RD-A8MV			GSM644663
TCGA_TCGA-BR-8484			GSM644664
TCGA_TCGA-HU-A4GC			GSM644665
TCGA_TCGA-BR-6564			GSM644666
TCGA_TCGA-HU-A4GU			GSM644667
TCGA_TCGA-BR-8059			GSM644668
TCGA_TCGA-F1-6177			GSM644669
TCGA_TCGA-CD-8528			GSM644670
TCGA_TCGA-BR-6710			GSM644671
TCGA_TCGA-BR-8291			GSM644672
TCGA_TCGA-D7-6526			GSM644673
TCGA_TCGA-BR-8364			GSM644674
TCGA_TCGA-KB-A93J			GSM644675
TCGA_TCGA-BR-8080			GSM644676
TCGA_TCGA-IN-8462			GSM644677
TCGA_TCGA-F1-6874			GSM644678
TCGA_TCGA-CD-A487			GSM644679
TCGA_TCGA-BR-4369			GSM644680
TCGA_TCGA-D7-6519			GSM644681
TCGA_TCGA-VQ-A91U			GSM644682
TCGA_TCGA-VQ-A925			GSM644683
TCGA_TCGA-BR-8372			GSM644684
TCGA_TCGA-F1-6875			GSM644685
TCGA_TCGA-FP-7916			GSM644686
TCGA_TCGA-VQ-AA6D			GSM644687
TCGA_TCGA-BR-8589			GSM644688
TCGA_TCGA-3M-AB46			GSM644689
TCGA_TCGA-CG-5734			GSM644690
TCGA_TCGA-BR-4294			GSM644691
TCGA_TCGA-VQ-A924			GSM644692
TCGA_TCGA-BR-8683			GSM644693
TCGA_TCGA-VQ-A8PK			GSM644694
TCGA_TCGA-BR-A4J4			GSM644695
TCGA_TCGA-R5-A7ZE			GSM644696
TCGA_TCGA-D7-6522			GSM644697
TCGA_TCGA-D7-6822			GSM644698
TCGA_TCGA-BR-6803			GSM644699
TCGA_TCGA-BR-8483			GSM644700
TCGA_TCGA-BR-6563			GSM644701
TCGA_TCGA-SW-A7EA			GSM644702
TCGA_TCGA-BR-6705			GSM644703
TCGA_TCGA-BR-8678			GSM644704
TCGA_TCGA-BR-8680			GSM644705
TCGA_TCGA-CG-4462			GSM644706
TCGA_TCGA-RD-A8N5			GSM644707
TCGA_TCGA-BR-8295			GSM644708
TCGA_TCGA-D7-8578			GSM644709
TCGA_TCGA-R5-A7ZI			GSM644710
TCGA_TCGA-FP-8209			GSM644711
TCGA_TCGA-HU-8610			GSM644712
TCGA_TCGA-VQ-AA69			GSM644713
TCGA_TCGA-CG-5723			GSM644714
TCGA_TCGA-RD-A8N2			GSM644715
TCGA_TCGA-BR-7722			GSM644716
TCGA_TCGA-D7-8576			GSM644717
TCGA_TCGA-BR-8058			GSM644718
TCGA_TCGA-VQ-A91E			GSM644719
TCGA_TCGA-VQ-A8PO			GSM644720
TCGA_TCGA-CG-4444			GSM644721
TCGA_TCGA-CD-5798			GSM644722
TCGA_TCGA-BR-7851			GSM644723
TCGA_TCGA-BR-8591			GSM644724
TCGA_TCGA-D7-A6EV			GSM644725
TCGA_TCGA-R5-A805			GSM644726
TCGA_TCGA-VQ-A8P2			GSM644727
TCGA_TCGA-BR-8687			GSM644728
TCGA_TCGA-MX-A5UG			GSM644729
TCGA_TCGA-VQ-A94U			GSM644730
TCGA_TCGA-D7-A4Z0			GSM644731
TCGA_TCGA-BR-8590			GSM644732
TCGA_TCGA-BR-6565			GSM644733
TCGA_TCGA-VQ-A923			GSM644734
TCGA_TCGA-D7-A4YU			GSM644735
TCGA_TCGA-VQ-AA6K			GSM644736
TCGA_TCGA-BR-8679			GSM644737
TCGA_TCGA-F1-A448			GSM644738
TCGA_TCGA-CD-8535			GSM644739
TCGA_TCGA-D7-8574			GSM644740
TCGA_TCGA-D7-5577			GSM644741
TCGA_TCGA-CG-5722			GSM644742
TCGA_TCGA-CG-5726			GSM644743
TCGA_TCGA-D7-A748			GSM644744
TCGA_TCGA-BR-8373			GSM644745
TCGA_TCGA-BR-A4J7			GSM644746
TCGA_TCGA-BR-6852			GSM644747
TCGA_TCGA-BR-6458			GSM644748
TCGA_TCGA-ZA-A8F6			GSM644749
TCGA_TCGA-BR-7196			GSM644750
TCGA_TCGA-IN-A6RI			GSM644751
TCGA_TCGA-HJ-7597			GSM644752
TCGA_TCGA-HU-A4GQ			GSM644753
TCGA_TCGA-B7-5818			GSM644754
TCGA_TCGA-BR-4256			GSM644755
TCGA_TCGA-BR-A4J6			GSM644756
TCGA_TCGA-CG-4443			GSM644757
TCGA_TCGA-CG-5718			GSM644758
TCGA_TCGA-BR-6455			GSM644759
TCGA_TCGA-BR-4363			GSM644760
TCGA_TCGA-VQ-A8P5			GSM644761
TCGA_TCGA-BR-A4PF			GSM644762
TCGA_TCGA-VQ-A94R			GSM644763
TCGA_TCGA-HU-8249			GSM644764
TCGA_TCGA-CG-5725			GSM644765
TCGA_TCGA-HU-A4H4			GSM644766
TCGA_TCGA-VQ-A8PJ			GSM644767
TCGA_TCGA-BR-6709			GSM644768
TCGA_TCGA-MX-A666			GSM644769
TCGA_TCGA-BR-A44T			GSM644770
TCGA_TCGA-CD-5813			GSM644771
TCGA_TCGA-VQ-AA64			GSM644772
TCGA_TCGA-HF-7132			GSM644773
TCGA_TCGA-CG-5717			GSM644774
TCGA_TCGA-BR-A4J8			GSM644775
TCGA_TCGA-CG-5732			GSM644776
TCGA_TCGA-CG-4477			GSM644777
TCGA_TCGA-HU-A4G3			GSM644778
TCGA_TCGA-IN-AB1X			GSM644779
TCGA_TCGA-CD-5804			GSM644780
TCGA_TCGA-CG-5721			GSM644781
TCGA_TCGA-CD-A489			GSM644782
TCGA_TCGA-RD-A8N4			GSM644783
TCGA_TCGA-BR-6566			GSM644784
TCGA_TCGA-HU-8244			GSM644785
TCGA_TCGA-FP-A9TM			GSM644786
TCGA_TCGA-RD-A8N1			GSM644787
TCGA_TCGA-VQ-A8DT			GSM644788
TCGA_TCGA-BR-8487			GSM644789
TCGA_TCGA-CD-8526			GSM644790
TCGA_TCGA-HU-A4H6			GSM644791
TCGA_TCGA-BR-7957			GSM644792
TCGA_TCGA-RD-A8N6			GSM644793
TCGA_TCGA-D7-A4YX			GSM644794
TCGA_TCGA-BR-A4CS			GSM644795
TCGA_TCGA-BR-4191			GSM644796
TCGA_TCGA-B7-A5TI			GSM644797
TCGA_TCGA-IP-7968			GSM644798
TCGA_TCGA-IN-A6RO			GSM644799
TCGA_TCGA-BR-4280			GSM644800
TCGA_TCGA-IN-7808			GSM644801
TCGA_TCGA-D7-8572			GSM644802
TCGA_TCGA-BR-8366			GSM644803
TCGA_TCGA-3M-AB47			GSM644804
TCGA_TCGA-CD-A48A			GSM644805
TCGA_TCGA-VQ-A8PC			GSM644806
TCGA_TCGA-D7-6528			GSM644807
TCGA_TCGA-BR-6707			GSM644808
TCGA_TCGA-BR-8368			GSM644809
TCGA_TCGA-HU-A4HD			GSM644810
TCGA_TCGA-BR-8369			GSM644811
TCGA_TCGA-BR-4267			GSM644812
TCGA_TCGA-R5-A7O7			GSM644813
TCGA_TCGA-RD-A7BS			GSM644814
TCGA_TCGA-BR-A4J5			GSM644815
TCGA_TCGA-VQ-AA6F			GSM644816
TCGA_TCGA-HF-7133			GSM644817
TCGA_TCGA-D7-8575			GSM644818
TCGA_TCGA-BR-8077			GSM644819
TCGA_TCGA-CD-8531			GSM644820
TCGA_TCGA-IN-7806			GSM644821
TCGA_TCGA-BR-8485			GSM644822
TCGA_TCGA-BR-4361			GSM644823
TCGA_TCGA-IN-A7NU			GSM644824
TCGA_TCGA-HU-A4H5			GSM644825
TCGA_TCGA-RD-A7BW			GSM644826
TCGA_TCGA-D7-8579			GSM644827
TCGA_TCGA-BR-8486			GSM644828
TCGA_TCGA-VQ-AA68			GSM644829
TCGA_TCGA-BR-8677			GSM644830
TCGA_TCGA-HU-A4HB			GSM644831
TCGA_TCGA-BR-7707			GSM644832
TCGA_TCGA-VQ-A8P8			GSM644833
TCGA_TCGA-BR-8384			GSM644834
TCGA_TCGA-VQ-A92D			GSM644835
TCGA_TCGA-HU-A4H2			GSM644836
TCGA_TCGA-BR-8361			GSM644837
TCGA_TCGA-VQ-A91Z			GSM644838
TCGA_TCGA-D7-6527			GSM644839
TCGA_TCGA-RD-A8MW			GSM644840
TCGA_TCGA-D7-A6EX			GSM644841
TCGA_TCGA-VQ-A927			GSM644842
TCGA_TCGA-BR-4257			GSM644843
TCGA_TCGA-CG-4475			GSM644844
TCGA_TCGA-CD-5801			GSM644845
TCGA_TCGA-VQ-A8PP			GSM644846
TCGA_TCGA-RD-A7C1			GSM644847
TCGA_TCGA-HU-8604			GSM644848
TCGA_TCGA-BR-6456			GSM644849
TCGA_TCGA-BR-A4CR			GSM644850
TCGA_TCGA-BR-7901			GSM644851
TCGA_TCGA-BR-4371			GSM644852
TCGA_TCGA-MX-A663			GSM644853
TCGA_TCGA-VQ-A8PF			GSM644854
TCGA_TCGA-BR-7715			GSM644855
TCGA_TCGA-BR-4367			GSM644856
TCGA_TCGA-D7-A74A			GSM644857
TCGA_TCGA-BR-4253			GSM644858
TCGA_TCGA-BR-8381			GSM644859
TCGA_TCGA-FP-7998			GSM644860
TCGA_TCGA-VQ-A8DZ			GSM644861
TCGA_TCGA-HU-A4GD			GSM644862
TCGA_TCGA-VQ-A8DV			GSM644863
TCGA_TCGA-CG-4306			GSM644864
TCGA_TCGA-VQ-A8PH			GSM644865
TCGA_TCGA-R5-A7ZR			GSM644866
TCGA_TCGA-HF-7131			GSM644867
TCGA_TCGA-HU-8238			GSM644868
TCGA_TCGA-VQ-AA6A			GSM644869
TCGA_TCGA-BR-8081			GSM644870
TCGA_TCGA-VQ-AA6G			GSM644871
TCGA_TCGA-BR-8686			GSM644872
TCGA_TCGA-VQ-A94O			GSM644873
TCGA_TCGA-FP-8211			GSM644874
TCGA_TCGA-BR-7197			GSM644875
TCGA_TCGA-FP-7735			GSM644876
TCGA_TCGA-D7-A6EY			GSM644877
TCGA_TCGA-HU-A4GH			GSM644878
TCGA_TCGA-CG-4437			GSM644879
TCGA_TCGA-D7-6815			GSM644880
TCGA_TCGA-CD-8525			GSM644881
TCGA_TCGA-CG-5719			GSM644882
TCGA_TCGA-RD-A8NB			GSM644883
TCGA_TCGA-BR-A4IV			GSM644884
TCGA_TCGA-HF-A5NB			GSM644885
TCGA_TCGA-FP-8099			GSM644886
TCGA_TCGA-VQ-A94T			GSM644887
TCGA_TCGA-CD-8533			GSM644888
TCGA_TCGA-CD-8530			GSM644889
TCGA_TCGA-CG-4469			GSM644890
TCGA_TCGA-VQ-A8PE			GSM644891
TCGA_TCGA-CD-8534			GSM644892
TCGA_TCGA-VQ-A94P			GSM644893
GSE84437_GSM2235556			GSM644894
GSE84437_GSM2235557			GSM644895
GSE84437_GSM2235558			GSM644896
GSE84437_GSM2235559			GSM644897
GSE84437_GSM2235560			GSM644898
GSE84437_GSM2235561			GSM644899
GSE84437_GSM2235562			GSM644900
GSE84437_GSM2235563			GSM644901
GSE84437_GSM2235564			GSM644902
GSE84437_GSM2235565			GSM644903
GSE84437_GSM2235566			GSM644904
GSE84437_GSM2235567			GSM644905
GSE84437_GSM2235568			GSM644906
GSE84437_GSM2235569			GSM644907
GSE84437_GSM2235570			GSM644908
GSE84437_GSM2235571			GSM644909
GSE84437_GSM2235572			GSM644910
GSE84437_GSM2235573			GSM644911
GSE84437_GSM2235574			GSM644912
GSE84437_GSM2235575			GSM644913
GSE84437_GSM2235576			GSM644914
GSE84437_GSM2235577			GSM644915
GSE84437_GSM2235578			GSM644916
GSE84437_GSM2235579			GSM644917
GSE84437_GSM2235580			GSM644918
GSE84437_GSM2235582			GSM644919
GSE84437_GSM2235584			GSM644920
GSE84437_GSM2235585			GSM644921
GSE84437_GSM2235586			GSM644922
GSE84437_GSM2235587			GSM644923
GSE84437_GSM2235588			GSM644924
GSE84437_GSM2235589			GSM644925
GSE84437_GSM2235593			GSM644926
GSE84437_GSM2235595			GSM644927
GSE84437_GSM2235596			GSM644928
GSE84437_GSM2235597			GSM644929
GSE84437_GSM2235598			GSM644930
GSE84437_GSM2235599			GSM644931
GSE84437_GSM2235600			GSM644932
GSE84437_GSM2235601			GSM644933
GSE84437_GSM2235602			GSM644934
GSE84437_GSM2235603			GSM644935
GSE84437_GSM2235604			GSM644936
GSE84437_GSM2235605			GSM644937
GSE84437_GSM2235606			GSM644938
GSE84437_GSM2235607			GSM644939
GSE84437_GSM2235608			GSM644940
GSE84437_GSM2235609			GSM644941
GSE84437_GSM2235610			GSM644942
GSE84437_GSM2235611			GSM644943
GSE84437_GSM2235612			GSM644944
GSE84437_GSM2235613			GSM644945
GSE84437_GSM2235614			GSM644946
GSE84437_GSM2235615			GSM644947
GSE84437_GSM2235616			GSM644948
GSE84437_GSM2235617			GSM644949
GSE84437_GSM2235618			GSM644950
GSE84437_GSM2235619
GSE84437_GSM2235620
GSE84437_GSM2235621
GSE84437_GSM2235622
GSE84437_GSM2235623
GSE84437_GSM2235624
GSE84437_GSM2235625
GSE84437_GSM2235626
GSE84437_GSM2235627
GSE84437_GSM2235628
GSE84437_GSM2235629
GSE84437_GSM2235630
GSE84437_GSM2235631
GSE84437_GSM2235632
GSE84437_GSM2235633
GSE84437_GSM2235634
GSE84437_GSM2235635
GSE84437_GSM2235636
GSE84437_GSM2235637
GSE84437_GSM2235695
GSE84437_GSM2235696
GSE84437_GSM2235697
GSE84437_GSM2235698
GSE84437_GSM2235699
GSE84437_GSM2235700
GSE84437_GSM2235701
GSE84437_GSM2235702
GSE84437_GSM2235703
GSE84437_GSM2235704
GSE84437_GSM2235705
GSE84437_GSM2235706
GSE84437_GSM2235707
GSE84437_GSM2235708
GSE84437_GSM2235709
GSE84437_GSM2235710
GSE84437_GSM2235711
GSE84437_GSM2235712
GSE84437_GSM2235713
GSE84437_GSM2235714
GSE84437_GSM2235715
GSE84437_GSM2235716
GSE84437_GSM2235717
GSE84437_GSM2235718
GSE84437_GSM2235719
GSE84437_GSM2235720
GSE84437_GSM2235721
GSE84437_GSM2235722
GSE84437_GSM2235723
GSE84437_GSM2235724
GSE84437_GSM2235725
GSE84437_GSM2235726
GSE84437_GSM2235727
GSE84437_GSM2235728
GSE84437_GSM2235729
GSE84437_GSM2235730
GSE84437_GSM2235731
GSE84437_GSM2235732
GSE84437_GSM2235733
GSE84437_GSM2235734
GSE84437_GSM2235735
GSE84437_GSM2235736
GSE84437_GSM2235737
GSE84437_GSM2235738
GSE84437_GSM2235739
GSE84437_GSM2235740
GSE84437_GSM2235741
GSE84437_GSM2235742
GSE84437_GSM2235743
GSE84437_GSM2235744
GSE84437_GSM2235745
GSE84437_GSM2235746
GSE84437_GSM2235747
GSE84437_GSM2235748
GSE84437_GSM2235749
GSE84437_GSM2235750
GSE84437_GSM2235751
GSE84437_GSM2235752
GSE84437_GSM2235753
GSE84437_GSM2235754
GSE84437_GSM2235755
GSE84437_GSM2235756
GSE84437_GSM2235757
GSE84437_GSM2235758
GSE84437_GSM2235759
GSE84437_GSM2235760
GSE84437_GSM2235761
GSE84437_GSM2235762
GSE84437_GSM2235763
GSE84437_GSM2235764
GSE84437_GSM2235765
GSE84437_GSM2235766
GSE84437_GSM2235767
GSE84437_GSM2235768
GSE84437_GSM2235769
GSE84437_GSM2235770
GSE84437_GSM2235771
GSE84437_GSM2235772
GSE84437_GSM2235773
GSE84437_GSM2235774
GSE84437_GSM2235775
GSE84437_GSM2235776
GSE84437_GSM2235777
GSE84437_GSM2235778
GSE84437_GSM2235779
GSE84437_GSM2235780
GSE84437_GSM2235781
GSE84437_GSM2235782
GSE84437_GSM2235783
GSE84437_GSM2235784
GSE84437_GSM2235785
GSE84437_GSM2235786
GSE84437_GSM2235787
GSE84437_GSM2235788
GSE84437_GSM2235789
GSE84437_GSM2235790
GSE84437_GSM2235791
GSE84437_GSM2235792
GSE84437_GSM2235793
GSE84437_GSM2235794
GSE84437_GSM2235795
GSE84437_GSM2235796
GSE84437_GSM2235797
GSE84437_GSM2235798
GSE84437_GSM2235799
GSE84437_GSM2235800
GSE84437_GSM2235801
GSE84437_GSM2235802
GSE84437_GSM2235803
GSE84437_GSM2235804
GSE84437_GSM2235805
GSE84437_GSM2235806
GSE84437_GSM2235807
GSE84437_GSM2235808
GSE84437_GSM2235809
GSE84437_GSM2235810
GSE84437_GSM2235811
GSE84437_GSM2235812
GSE84437_GSM2235813
GSE84437_GSM2235814
GSE84437_GSM2235815
GSE84437_GSM2235816
GSE84437_GSM2235817
GSE84437_GSM2235818
GSE84437_GSM2235819
GSE84437_GSM2235820
GSE84437_GSM2235821
GSE84437_GSM2235822
GSE84437_GSM2235823
GSE84437_GSM2235824
GSE84437_GSM2235825
GSE84437_GSM2235826
GSE84437_GSM2235827
GSE84437_GSM2235828
GSE84437_GSM2235829
GSE84437_GSM2235830
GSE84437_GSM2235831
GSE84437_GSM2235837
GSE84437_GSM2235838
GSE84437_GSM2235839
GSE84437_GSM2235840
GSE84437_GSM2235841
GSE84437_GSM2235842
GSE84437_GSM2235843
GSE84437_GSM2235844
GSE84437_GSM2235845
GSE84437_GSM2235846
GSE84437_GSM2235847
GSE84437_GSM2235848
GSE84437_GSM2235849
GSE84437_GSM2235850
GSE84437_GSM2235851
GSE84437_GSM2235852
GSE84437_GSM2235853
GSE84437_GSM2235854
GSE84437_GSM2235855
GSE84437_GSM2235862
GSE84437_GSM2235863
GSE84437_GSM2235864
GSE84437_GSM2235865
GSE84437_GSM2235866
GSE84437_GSM2235867
GSE84437_GSM2235878
GSE84437_GSM2235879
GSE84437_GSM2235880
GSE84437_GSM2235881
GSE84437_GSM2235882
GSE84437_GSM2235883
GSE84437_GSM2235884
GSE84437_GSM2235885
GSE84437_GSM2235886
GSE84437_GSM2235887
GSE84437_GSM2235888
GSE84437_GSM2235889
GSE84437_GSM2235899
GSE84437_GSM2235900
GSE84437_GSM2235901
GSE84437_GSM2235902
GSE84437_GSM2235903
GSE84437_GSM2235904
GSE84437_GSM2235905
GSE84437_GSM2235906
GSE84437_GSM2235907
GSE84437_GSM2235908
GSE84437_GSM2235909
GSE84437_GSM2235910
GSE84437_GSM2235921
GSE84437_GSM2235922
GSE84437_GSM2235923
GSE84437_GSM2235924
GSE84437_GSM2235925
GSE84437_GSM2235926
GSE84437_GSM2235927
GSE84437_GSM2235928
GSE84437_GSM2235929
GSE84437_GSM2235930
GSE84437_GSM2235931
GSE84437_GSM2235932
GSE84437_GSM2235933
GSE84437_GSM2235934
GSE84437_GSM2235935
GSE84437_GSM2235936
GSE84437_GSM2235937
GSE84437_GSM2235938
GSE84437_GSM2235939
GSE84437_GSM2235940
GSE84437_GSM2235941
GSE84437_GSM2235942
GSE84437_GSM2235943
GSE84437_GSM2235944
GSE84437_GSM2235945
GSE84437_GSM2235946
GSE84437_GSM2235947
GSE84437_GSM2235948
GSE84437_GSM2235949
GSE84437_GSM2235950
GSE84437_GSM2235951
GSE84437_GSM2235952
GSE84437_GSM2235953
GSE84437_GSM2235954
GSE84437_GSM2235955
GSE84437_GSM2235956
GSE84437_GSM2235957
GSE84437_GSM2235958
GSE84437_GSM2235959
GSE84437_GSM2235960
GSE84437_GSM2235961
GSE84437_GSM2235962
GSE84437_GSM2235963
GSE84437_GSM2235964
GSE84437_GSM2235965
GSE84437_GSM2235966
GSE84437_GSM2235967
GSE84437_GSM2235968
GSE84437_GSM2235969
GSE84437_GSM2235970
GSE84437_GSM2235971
GSE84437_GSM2235972
GSE84437_GSM2235973
GSE84437_GSM2235974
GSE84437_GSM2235975
GSE84437_GSM2235976
GSE84437_GSM2235977
GSE84437_GSM2235978
GSE84437_GSM2235979
GSE84437_GSM2235980
GSE84437_GSM2235981
GSE84437_GSM2235982
GSE84437_GSM2235983
GSE84437_GSM2235984
GSE84437_GSM2235985
GSE84437_GSM2235986
GSE84437_GSM2235987
GSE84437_GSM2235988
GSE84437_GSM2235991
GSE84437_GSM2235992
GSE84437_GSM2235993
GSE84437_GSM2235994
GSE84437_GSM2235995
GSE84437_GSM2235996
GSE84437_GSM2235997
GSE84437_GSM2235998
GSE84437_GSM2235999
GSE84437_GSM2236000
GSE84437_GSM2236001
GSE84437_GSM2236002
GSE84437_GSM2236003
GSE84437_GSM2236004
GSE84437_GSM2236005
GSE84437_GSM2236006
GSE84437_GSM2236007
GSE84437_GSM2236008
GSE84437_GSM2236009
GSE84437_GSM2236010
GSE84437_GSM2236011
GSE84437_GSM2236012
GSE84437_GSM2236013
GSE84437_GSM2236014
GSE84437_GSM2236015
GSE84437_GSM2236016
GSE84437_GSM2236017
GSE84437_GSM2236018
GSE84437_GSM2236019
GSE84437_GSM2236020
GSE84437_GSM2236021
GSE84437_GSM2236022
GSE84437_GSM2236023
GSE84437_GSM2236024
GSE84437_GSM2236025
GSE84437_GSM2236026
GSE84437_GSM2236027
GSE84437_GSM2236028
GSE84437_GSM2236029
GSE84437_GSM2236030
GSE84437_GSM2236031
GSE84437_GSM2236032
GSE84437_GSM2236033
GSE84437_GSM2236034
GSE84437_GSM2236036
GSE84437_GSM2236037
GSE84437_GSM2236038
GSE84437_GSM2236039
GSE84437_GSM2236040
GSE84437_GSM2236041
GSE84437_GSM2236042
GSE84437_GSM2236043
GSE84437_GSM2236044
GSE84437_GSM2236045
GSE84437_GSM2236046
GSE84437_GSM2236047
GSE84437_GSM2236048
GSE84437_GSM2236049
GSE84437_GSM2236050
GSE84437_GSM2236051
GSE84437_GSM2236052
GSE84437_GSM2236053
GSE84437_GSM2236054
GSE84437_GSM2236055
GSE84437_GSM2236056
GSE84437_GSM2236057
GSE84437_GSM2236058
GSE84437_GSM2236059
GSE84437_GSM2236060
GSE84437_GSM2236061
GSE84437_GSM2236062
GSE84437_GSM2236063
GSE84437_GSM2236064
GSE84437_GSM2236065
GSE84437_GSM2236066
GSE84437_GSM2236067
GSE84437_GSM2236068
GSE84437_GSM2236069
GSE84437_GSM2236070
GSE84437_GSM2236071
GSE84437_GSM2236072
GSE84437_GSM2236073
GSE84437_GSM2236074
GSE84437_GSM2236075
GSE84437_GSM2236076
GSE84437_GSM2236077
GSE84437_GSM2236078
GSE84437_GSM2236079
GSE84437_GSM2236080
GSE84437_GSM2236082
GSE84437_GSM2236083
GSE84437_GSM2236084
GSE84437_GSM2236085
GSE84437_GSM2236086
GSE84437_GSM2236087
GSE84437_GSM2236088
GSE84437_GSM2236089
GSE84437_GSM2236090
GSE84437_GSM2236091
GSE84437_GSM2236092
GSE84437_GSM2236093
GSE84437_GSM2236094
GSE84437_GSM2236095
ACRG_GSM1523727
ACRG_GSM1523728
ACRG_GSM1523729
ACRG_GSM1523744
ACRG_GSM1523745
ACRG_GSM1523746
ACRG_GSM1523747
ACRG_GSM1523748
ACRG_GSM1523765
ACRG_GSM1523768
ACRG_GSM1523769
ACRG_GSM1523770
ACRG_GSM1523771
ACRG_GSM1523772
ACRG_GSM1523773
ACRG_GSM1523774
ACRG_GSM1523775
ACRG_GSM1523776
ACRG_GSM1523777
ACRG_GSM1523778
ACRG_GSM1523779
ACRG_GSM1523780
ACRG_GSM1523781
ACRG_GSM1523782
ACRG_GSM1523783
ACRG_GSM1523784
ACRG_GSM1523785
ACRG_GSM1523786
ACRG_GSM1523787
ACRG_GSM1523788
ACRG_GSM1523789
ACRG_GSM1523790
ACRG_GSM1523791
ACRG_GSM1523792
ACRG_GSM1523793
ACRG_GSM1523794
ACRG_GSM1523795
ACRG_GSM1523796
ACRG_GSM1523797
ACRG_GSM1523798
ACRG_GSM1523799
ACRG_GSM1523800
ACRG_GSM1523801
ACRG_GSM1523802
ACRG_GSM1523803
ACRG_GSM1523804
ACRG_GSM1523805
ACRG_GSM1523806
ACRG_GSM1523807
ACRG_GSM1523808
ACRG_GSM1523809
ACRG_GSM1523810
ACRG_GSM1523811
ACRG_GSM1523812
ACRG_GSM1523813
ACRG_GSM1523814
ACRG_GSM1523815
ACRG_GSM1523816
ACRG_GSM1523817
ACRG_GSM1523818
ACRG_GSM1523819
ACRG_GSM1523820
ACRG_GSM1523821
ACRG_GSM1523822
ACRG_GSM1523823
ACRG_GSM1523824
ACRG_GSM1523825
ACRG_GSM1523826
ACRG_GSM1523827
ACRG_GSM1523828
ACRG_GSM1523829
ACRG_GSM1523830
ACRG_GSM1523831
ACRG_GSM1523832
ACRG_GSM1523833
ACRG_GSM1523834
ACRG_GSM1523835
ACRG_GSM1523836
ACRG_GSM1523837
ACRG_GSM1523838
ACRG_GSM1523839
ACRG_GSM1523840
ACRG_GSM1523841
ACRG_GSM1523842
ACRG_GSM1523843
ACRG_GSM1523844
ACRG_GSM1523845
ACRG_GSM1523846
ACRG_GSM1523847
ACRG_GSM1523848
ACRG_GSM1523849
ACRG_GSM1523850
ACRG_GSM1523851
ACRG_GSM1523852
ACRG_GSM1523853
ACRG_GSM1523854
ACRG_GSM1523855
ACRG_GSM1523856
ACRG_GSM1523857
ACRG_GSM1523858
ACRG_GSM1523859
ACRG_GSM1523860
ACRG_GSM1523861
ACRG_GSM1523862
ACRG_GSM1523863
ACRG_GSM1523864
ACRG_GSM1523865
ACRG_GSM1523866
ACRG_GSM1523867
ACRG_GSM1523868
ACRG_GSM1523869
ACRG_GSM1523870
ACRG_GSM1523871
ACRG_GSM1523872
ACRG_GSM1523873
ACRG_GSM1523874
ACRG_GSM1523875
ACRG_GSM1523876
ACRG_GSM1523877
ACRG_GSM1523878
ACRG_GSM1523879
ACRG_GSM1523880
ACRG_GSM1523881
ACRG_GSM1523882
ACRG_GSM1523883
ACRG_GSM1523884
ACRG_GSM1523885
ACRG_GSM1523886
ACRG_GSM1523887
ACRG_GSM1523888
ACRG_GSM1523889
ACRG_GSM1523890
ACRG_GSM1523891
ACRG_GSM1523892
ACRG_GSM1523893
ACRG_GSM1523894
ACRG_GSM1523895
ACRG_GSM1523896
ACRG_GSM1523897
ACRG_GSM1523898
ACRG_GSM1523899
ACRG_GSM1523901
ACRG_GSM1523903
ACRG_GSM1523904
ACRG_GSM1523905
ACRG_GSM1523906
ACRG_GSM1523908
ACRG_GSM1523909
ACRG_GSM1523910
ACRG_GSM1523911
ACRG_GSM1523918
ACRG_GSM1523919
ACRG_GSM1523920
ACRG_GSM1523921
ACRG_GSM1523922
ACRG_GSM1523923
ACRG_GSM1523924
ACRG_GSM1523925
ACRG_GSM1523926
ACRG_GSM1523927
ACRG_GSM1523928
ACRG_GSM1523929
ACRG_GSM1523930
ACRG_GSM1523931
ACRG_GSM1523932
ACRG_GSM1523933
ACRG_GSM1523934
ACRG_GSM1523935
ACRG_GSM1523936
ACRG_GSM1523937
ACRG_GSM1523938
ACRG_GSM1523939
ACRG_GSM1523940
ACRG_GSM1523941
ACRG_GSM1523942
ACRG_GSM1523943
ACRG_GSM1523944
ACRG_GSM1523945
ACRG_GSM1523946
ACRG_GSM1523947
ACRG_GSM1523948
ACRG_GSM1523949
ACRG_GSM1523950
ACRG_GSM1523951
ACRG_GSM1523952
ACRG_GSM1523953
ACRG_GSM1523954
ACRG_GSM1523955
ACRG_GSM1523956
ACRG_GSM1523957
ACRG_GSM1523958
ACRG_GSM1523959
ACRG_GSM1523960
ACRG_GSM1523961
ACRG_GSM1523962
ACRG_GSM1523963
ACRG_GSM1523964
ACRG_GSM1523965
ACRG_GSM1523966
ACRG_GSM1523967
ACRG_GSM1523968
ACRG_GSM1523969
ACRG_GSM1523970
ACRG_GSM1523971
ACRG_GSM1523972
ACRG_GSM1523973
ACRG_GSM1523974
ACRG_GSM1523975
ACRG_GSM1523976
ACRG_GSM1523977
ACRG_GSM1523978
ACRG_GSM1523979
ACRG_GSM1523980
ACRG_GSM1523981
ACRG_GSM1523982
ACRG_GSM1523983
ACRG_GSM1523984
ACRG_GSM1523985
ACRG_GSM1523986
ACRG_GSM1523987
ACRG_GSM1523988
ACRG_GSM1523989
ACRG_GSM1523990
ACRG_GSM1523991
ACRG_GSM1523992
ACRG_GSM1523993
ACRG_GSM1523994
ACRG_GSM1523995
ACRG_GSM1523996
ACRG_GSM1523997
ACRG_GSM1523998
ACRG_GSM1523999
ACRG_GSM1524000
ACRG_GSM1524001
ACRG_GSM1524002
ACRG_GSM1524003
ACRG_GSM1524004
ACRG_GSM1524005
ACRG_GSM1524006
ACRG_GSM1524007
ACRG_GSM1524008
ACRG_GSM1524009
ACRG_GSM1524010
ACRG_GSM1524011
ACRG_GSM1524012
ACRG_GSM1524013
ACRG_GSM1524014
ACRG_GSM1524015
ACRG_GSM1524016
ACRG_GSM1524017
ACRG_GSM1524018
ACRG_GSM1524019
ACRG_GSM1524020
ACRG_GSM1524021
ACRG_GSM1524022
ACRG_GSM1524023
ACRG_GSM1524024
ACRG_GSM1524025
ACRG_GSM1524026
ACRG_GSM1524027
ACRG_GSM1524028
ACRG_GSM1524029
ACRG_GSM1524030
ACRG_GSM1524031
ACRG_GSM1524032
ACRG_GSM1524033
ACRG_GSM1524034
ACRG_GSM1524035
ACRG_GSM1524036
ACRG_GSM1524037
ACRG_GSM1524038
ACRG_GSM1524039
ACRG_GSM1524040
ACRG_GSM1524041
ACRG_GSM1524042
ACRG_GSM1524043
ACRG_GSM1524044
ACRG_GSM1524045
ACRG_GSM1524046
ACRG_GSM1524047
ACRG_GSM1524048
ACRG_GSM1524049
ACRG_GSM1524050
ACRG_GSM1524051
ACRG_GSM1524052
ACRG_GSM1524053
ACRG_GSM1524054
ACRG_GSM1524055
ACRG_GSM1524056
ACRG_GSM1524057
ACRG_GSM1524058
ACRG_GSM1524059
ACRG_GSM1524060
ACRG_GSM1524061
ACRG_GSM1524062
ACRG_GSM1524068
ACRG_GSM1524069
ACRG_GSM1524070
ACRG_GSM1524071
ACRG_GSM1524072

## Sheet: Table 2
id	B cells naive	B cells memory	Plasma cells	T cells CD8	T cells CD4 naive	T cells CD4 memory resting	T cells CD4 memory activated	T cells follicular helper	T cells regulatory (Tregs)	T cells gamma delta	NK cells resting	NK cells activated	Monocytes	Macrophages M0	Macrophages M1	Macrophages M2	Dendritic cells resting	Dendritic cells activated	Mast cells resting	Mast cells activated	Eosinophils	Neutrophils
TCGA_TCGA-BR-8588	0.0725417	0	0	0.195579	0	0.103153	0.0831021	0.0612098	0.00834962	0	0	0.0318656	0.0102184	0	0.10488	0.100266	0.0390749	0	0.145377	0	0	0.0443825
TCGA_TCGA-CD-A4MG	0.0956149	0.0230011	0	0.0798986	0	0.193709	0	0.056041	0.00462455	0	0	0	0.0158808	0.163118	0.116172	0.205854	0.0232405	0	0	0.0228468	0	0
TCGA_TCGA-HU-8602	0	0	0.00104984	0.108593	0	0.107485	0.138185	0	0	0	0.0585621	0	0	0.280458	0.100212	0.0969139	0	0.0185349	0	0.0575856	0	0.0324197
TCGA_TCGA-HU-A4GY	0.0763963	0.0994227	0	0.129197	0	0.150382	0.0146576	0	0.0381641	0.0513022	0	0.0157833	0	0.0762851	0.128509	0.145204	0.00704867	0	0.0676477	0	0	0
TCGA_TCGA-BR-8365	0.106221	0	0	0.0972211	0	0.34371	0	0	0.0170658	0	0	0	0.0267523	0	0.0999834	0.0754331	0.00651709	0	0.227096	0	0	0
TCGA_TCGA-D7-5578	0.0426034	0	0.135587	0.147599	0	0.048313	0.0518304	0.0275875	0.0306883	0	0	0.0222949	0.0420962	0.0878874	0.0556082	0.0501633	0.0588122	0.00176348	0.197166	0	0	0
TCGA_TCGA-BR-8682	0.0537693	0	0	0.0516862	0	0.0810678	0	0.037025	0.0353465	0	0	0.0243964	0	0.295791	0.0236879	0.153674	0.027352	0	0.216204	0	0	0
TCGA_TCGA-CG-5720	0	0.0124705	0.0345983	0.0816748	0	0.0771021	0.03302	0.0324865	0.0381243	0	0.0151783	0	0.0396113	0.137761	0.0519324	0.0731374	0	0.0255075	0.231598	0.0476139	0	0.0681833
TCGA_TCGA-D7-6524	0.00144469	0	0	0.0648517	0	0.145854	0	0.0195046	0.0516562	0	0	0.0216555	0.000382559	0.148406	0.04944	0.0881785	0.0709293	0.0270956	0.0312622	0.13063	0.00992428	0.138785
TCGA_TCGA-CD-A486	0.0314581	0	0.0860395	0.0360848	0	0.00157198	0	0.0483562	0.0457749	0	0	0.0153433	0	0.370258	0.0624913	0.186375	0	0.0873651	0	0.0278395	0	0.00104237
TCGA_TCGA-CG-5716	0.0315201	0.0403341	0.293305	0.111535	0	0.181092	0	0.0434	0.0835222	0	0.0193963	0	0	0.021272	0.00829889	0.017049	0.0200172	0.0280745	0.0690606	0.0152215	0	0.0169026
TCGA_TCGA-IN-A7NT	0	0	0.0892119	0.0129054	0	0.0076096	0.00385757	0.0365451	0.00784158	0	0.0539299	0	0	0.23786	0.0405156	0.0926344	0	0.303462	0	0.0807716	0	0.0328548
TCGA_TCGA-BR-8296	0.129043	0.101642	0.00914954	0.147145	0	0.212831	0.0195389	0	0.0285511	0	0.0246722	0	0.0261577	0.0462657	0.0742969	0.0215711	0.00226077	0.0450709	0.111805	0	0	0
TCGA_TCGA-BR-4187	0.0365333	0	0	0.0922936	0	0.0547312	0.0346538	0	0	0.0459708	0	0.015988	0.0303201	0	0.0277833	0.183497	0.00527255	0.00947758	0.433391	0	0	0.0300878
TCGA_TCGA-VQ-A91K	0.0290871	0	0	0.0887914	0	0.133858	0.0577612	0.0365137	0.0793062	0	0	0.0569955	0	0.0693797	0.0879434	0.199833	0.0173299	0.0129218	0.121739	0	0	0.00853932
TCGA_TCGA-IN-A6RL	0.0618887	0	0.0716751	0.082888	0	0.172399	0	0.0179172	0.0325924	0	0	0.0164065	0.00568001	0	0.136453	0.138385	0.0322009	0.00631977	0.215253	0	0	0.00994233
TCGA_TCGA-MX-A5UJ	0.0693408	0.00124537	0	0.111496	0	0.140456	0.0542281	0.0780992	0.00993549	0	0	0.0663125	0.0129685	0.0440746	0.0901171	0.106085	0	0.0148705	0.188613	0	0	0.0121577
TCGA_TCGA-BR-8286	0	0.0402976	0	0.152298	0	0.0908151	0.0209147	0.0154472	0.0774187	0	0.0280516	0	0.0263444	0.0745954	0.0455913	0.148704	0.0363673	0.0224439	0.185484	0.0352262	0	0
TCGA_TCGA-D7-6520	0.0549336	0	0.0197234	0.0667461	0	0.0765097	0.0742435	0.0288942	0.0855505	0	0	0.0306312	0.0210842	0.0130243	0.093438	0.158259	0	0.126654	0.141844	0	0	0.0084646
TCGA_TCGA-BR-4368	0.0799247	0	0	0.197355	0	0.0754423	0.0845474	0.0376321	0.00509765	0.07267	0	0	0	0.0518976	0.121391	0.155717	0	0	0.105901	0	0.0124242	0
TCGA_TCGA-BR-8676	0	0.0181861	0.0199528	0.312666	0	0	0.183853	0.017303	0.00687463	0.0373972	0.0149062	0	0.0293398	0	0.0658426	0.216007	0.0346343	0.00647514	0.0223626	0	0	0.0141995
TCGA_TCGA-BR-6457	0.0166181	0.0929913	0.0376718	0.196797	0	0.118331	0.0290647	0.0177557	0.07723	0	0	0.0226423	0.00981174	0.00489737	0.0910727	0.103256	0.0247771	0.00415544	0.152929	0	0	0
TCGA_TCGA-D7-A747	0.0960908	0.0413065	0	0.116202	0	0.136593	0.00321789	0.0426639	0.0627121	0.050887	0	0.0259458	0	0.017959	0.0600989	0.0720278	0.00389022	0.0315579	0.238847	0	0	0
TCGA_TCGA-CG-4304	0.0330698	0	0.14108	0.0247671	0	0.102444	0.0872807	0.03271	0	0.0490376	0.0058607	0	0	0.0638233	0.0630155	0.182983	0.000185843	0.0138154	0.0837689	0	0.00230643	0.113851
TCGA_TCGA-KB-A93G	0.0494608	0	0.0131663	0	0.0207628	0.123938	0	0	0.0145862	0	0.085509	0	0	0.322894	0.00240278	0.0503395	0	0.0500495	0	0.190048	0	0.0768439
TCGA_TCGA-BR-8367	0.0317678	0	0	0.106318	0	0.234493	0.0225905	0	0	0	0.0133898	0	0	0.0300339	0.0429625	0.191343	0.0338377	0.00665719	0.286606	0	0	0
TCGA_TCGA-D7-A6F2	0.0437873	0	0.0166256	0.143064	0	0.2005	0.0362068	0.0138738	0.0592725	0	0	0.05719	0.00203458	0.114058	0.042732	0.121936	0.0298296	0	0.101456	0	0.017434	0
TCGA_TCGA-D7-6521	0.0610067	0.0366048	0	0.175026	0	0.0912739	0	0	0.0542849	0.0238517	0	0	0.00807155	0.104535	0.0769348	0.15604	0.0301753	0	0.174609	0	0	0.00758688
TCGA_TCGA-BR-6454	0.0793218	0	0.0849775	0.294116	0	0.0017158	0.122166	0.0672516	0.0366258	0	0.00305764	0.0118778	0.0175911	0.0544278	0.0894558	0.037267	0.00615262	0.0164516	0.0775435	0	0	0
TCGA_TCGA-CD-8524	0.114658	0	0.048224	0.208304	0	0.0792088	0	0.0309236	0.0146134	0	0	0.00665758	0.0258522	0.0455804	0.238616	0.0194663	0.0833819	0	0.0680257	0	0.0164876	0
TCGA_TCGA-BR-7723	0.0722673	0	0.0286915	0.238504	0	0	0.0214629	0.092678	0.0329323	0	0.00729901	0.00872527	0.0174737	0.228947	0.102918	0.111992	0	0	0.0361095	0	0	0
TCGA_TCGA-VQ-A928	0.0363162	0	0.0209514	0.0176954	0	0.215054	0	0.0222918	0.00618485	0	0.0118903	0.00623135	0	0.216523	0.0236398	0.0559463	0	0.0389032	0	0.314311	0	0.0140617
TCGA_TCGA-BR-7958	0.0336563	0	0.0514622	0.257126	0	0	0.130545	0.0529026	0.0310109	0	0	0.0664614	0.00382696	0.0372247	0.0883909	0.102126	0.0442113	0.0121047	0.0889509	0	0	0
TCGA_TCGA-CG-4305	0.0420199	0	0	0.167972	0	0.0223301	0.168894	0.00506004	0	0.0924047	0	0	0	0	0.107872	0.258895	0.00891346	0	0.120071	0	0	0.00556713
TCGA_TCGA-CD-A48C	0.0504426	0	0.00997784	0.186692	0	0	0.0854821	0.0518133	0.0422242	0.0435088	0	0.00144587	0	0.157899	0.100634	0.0823853	0.069808	0.0559975	0.0504256	0.00773071	0	0.00353228
TCGA_TCGA-HU-A4GX	0.00761186	0	0.072247	0.319458	0	0	0.199821	0.0330225	0.00238943	0.0275099	0	0.0100111	0	0	0.105129	0.0832512	0.00731838	0	0.132231	0	0	0
TCGA_TCGA-BR-8382	0.00772378	0.0158048	0	0.031573	0	0.0990638	0.138961	0.0666512	0	0.0107745	0.0317361	0.0793613	0	0.0854863	0.176043	0.115538	0.0294999	0.00803624	0.0595875	0	0	0.0441599
TCGA_TCGA-CD-8532	0.010515	0.016603	0.0211747	0.126215	0	0.273721	0.0158755	0.0130888	0.0567637	0.015259	0	0.0334767	0	0.141903	0.0596544	0.0521712	0.0211727	0.0224865	0.11992	0	0	0
TCGA_TCGA-VQ-A91D	0	0	0	0.0680361	0	0.066086	0.0739418	0.0699767	0.0106308	0.00501512	0.02132	0.0271387	0	0.183289	0.17029	0.11955	0	0.00787343	0	0.146371	0	0.0304808
TCGA_TCGA-KB-A6F7	0.045809	0	0.00804351	0.25727	0	0.0210859	0.0972811	0.0429164	0.0621933	0	0	0.0292263	0	0.0944491	0.0520536	0.187246	0.042956	0.0063814	0.0486166	0	0	0.00447203
TCGA_TCGA-VQ-A8PM	0.0236767	0.0267114	0.170646	0.0787362	0	0.227728	0.0349094	0.0188144	0.0368598	0	0	0.00882546	0	0.047459	0.0349051	0.0306144	0.0398183	0.0275626	0.192734	0	0	0
TCGA_TCGA-CD-8529	0.118672	0	0.02034	0.111649	0	0.0930137	0.0465912	0.0619694	0.0547952	0	0	0.0206052	0.0158286	0.0920293	0.109457	0.129183	0.0285152	0	0.0973511	0	0	0
TCGA_TCGA-CG-4460	0.00384096	0	0.00415047	0.0667423	0	0.206132	0.00991346	0.0292598	0	0.0149906	0.00375683	0	0	0.162116	0.113125	0.28811	0.0127611	0	0	0.00643279	0.0786691	0
TCGA_TCGA-BR-A4J9	0.0612318	0.0846609	0.0591888	0.113566	0	0.225753	0	0.039821	0.0257516	0.0362432	0	0.0303183	0.00768925	0.0427061	0.121549	0.0612828	0	0.00211811	0.0881195	0	0	0
TCGA_TCGA-B7-A5TJ	0.0716281	0	0.0367553	0.059512	0	0.127312	0	0.0344461	0.0288594	0	0	0.0361523	0	0.35829	0.0398514	0.124371	0	0	0.0828223	0	0	0
TCGA_TCGA-IN-A6RS	0.0217275	0	0.0200061	0.178808	0	0.157478	0.0630247	0.0124929	0.0580437	0	0.060079	0	0	0.155727	0.0520754	0.0629767	0	0.0250607	0	0.11363	0.00179617	0.0170743
TCGA_TCGA-D7-A6EZ	0.00882427	0	0	0.229387	0	0	0.202891	0.0225894	0	0	0	0.0313326	0	0.12652	0.0985394	0.164912	0	0.0287583	0	0.0862461	0	0
TCGA_TCGA-BR-7717	0.155484	0	0	0.17382	0	0.108876	0	0.0284916	0.0605434	0	0	0.0476397	0	0.158164	0.0778638	0.0842402	0	0	0.102971	0	0	0.00190654
TCGA_TCGA-CD-8527	0.0714044	0	0.0441816	0.245906	0	0	0.0697791	0.0548114	0.0575347	0	0	0.0549578	0.000331613	0	0.0433339	0.121249	0	0.0858457	0.138995	0	0	0.011669
TCGA_TCGA-BR-6452	0.0569884	0	0	0.179755	0	0.0599891	0.149004	0.0498143	0.0159354	0	0.0072791	0.0304642	0	0.132782	0.06796	0.154398	0.0180345	0.0174124	0	0.0601842	0	0
TCGA_TCGA-BR-8592	0.0519422	0.0996964	0.00718965	0.140365	0	0.26196	0.0508304	0	0.00923691	0	0	0.018627	0.0065611	0	0.0288644	0.121605	0.00394514	0.0069934	0.188052	0	0	0.00413063
TCGA_TCGA-D7-A6F0	0.0704214	0	0.0837711	0.129406	0	0.0440929	0.0968381	0.0414989	0.0165017	0.0288026	0	0.0264081	0	0.140679	0.0797798	0.185152	0.000943588	0	0.0557043	0	0	0
TCGA_TCGA-FP-A8CX	0.00652593	0.02967	0.114782	0.0751675	0	0.276785	0.0144356	0.0271628	0.00840767	0	0	0.0391276	0	0.151923	0.0526583	0.0750759	0.0263751	0.0277048	0.0741991	0	0	0
TCGA_TCGA-D7-8570	0.0129835	0	0.053617	0.107661	0	0.0439912	0.0777728	0.0353129	0.0232154	0	0	0.0718981	0	0.116744	0.0683821	0.169582	0.0796777	0	0.136818	0	0.000320952	0.00202333
TCGA_TCGA-BR-6453	0.240851	0.100511	0	0.162744	0	0.0847896	0	0	0.0765519	0.0167484	0	0.0168901	0.0120069	0.0504586	0.0126571	0.0830817	0	0.0503148	0.0923948	0	0	0
TCGA_TCGA-VQ-A8E3	0.031799	0	0.0262226	0.195162	0	0.0779702	0.182521	0.056344	0.0296175	0	0.0917563	0.0196778	0.00612067	0.0357773	0.0168995	0.0495896	0	0.125017	0.0555253	0	0	0
TCGA_TCGA-CG-4476	0.0218432	0.0044694	0.00817908	0.0639964	0	0.223202	0.0424773	0	0	0.0723543	0	0	0	0	0.0373387	0.192686	0.0479104	0.0158275	0.233491	0	0.00924615	0.0269775
TCGA_TCGA-BR-8297	0.105045	0	0	0.0799085	0	0.194495	0	0.0246355	0.0383886	0	0	0.0692066	0.0201489	0.0567581	0.0784267	0.0626065	0	0.0163036	0.254077	0	0	0
TCGA_TCGA-HU-A4GF	0.0935862	0	0.0415164	0.11571	0	0.021615	0.0691492	0.030636	0.0886786	0.00592873	0	0.0134386	0	0.226638	0.0785084	0.106173	0	0.032886	0.00367462	0	0	0.0718617
TCGA_TCGA-VQ-A91A	0.0346296	0	0	0.0159615	0	0.195154	0	0	0	0	0.0266572	0	0.0468747	0.297411	0.0012318	0.133967	0	0.108021	0	0.0959861	0	0.0441063
TCGA_TCGA-IN-A7NR	0.0394186	0.0503592	0.0480077	0.162338	0	0.128515	0.00200504	0.0457017	0.0817842	0	0	0.0374	0.0059163	0	0.0574428	0.114023	0.0096205	0.0395783	0.17789	0	0	0
TCGA_TCGA-HU-A4G8	0.0448634	0.06559	0	0.135944	0	0.0409392	0.118639	0.121404	0.000404644	0.0330318	0	0.0149172	0	0.106765	0.134157	0.123772	0.000861802	0.0189302	0.0349625	0	0.0048172	0
TCGA_TCGA-CG-5724	0.00592136	0	0	0.264176	0	0	0.0712753	0	0.0291784	0	0.0210691	0	0	0.133296	0.0863903	0.272517	0.0208535	0.0353971	0	0.0457757	0	0.0141498
TCGA_TCGA-BR-4201	0.0288012	0	0.061816	0.0556588	0	0.0700813	0.0635298	0.0144866	0	0.049734	0	0	0	0.108774	0.0818883	0.245209	0	0	0.0548053	0.0284305	0.0530213	0.0837645
TCGA_TCGA-HU-A4H0	0.0492289	0	0.0831958	0.231772	0	0.0875671	0.136052	0.0714899	0	0	0.00432697	0.00101834	0	0	0.115085	0.0952913	0.017819	0.00445052	0.102703	0	0	0
TCGA_TCGA-FP-A4BF	0.00418465	0	0.0324847	0.219637	0	0	0.169929	0.0389912	0	0.0628647	0	0.0209729	0	0.0645399	0.0845298	0.148792	0.0602594	0	0.0918582	0	0	0.000956436
TCGA_TCGA-FP-7829	0.115825	0	0	0	0	0.172415	0	0.0169475	0.016117	0	0.0556158	0	0.049144	0.29931	0.0172107	0.144394	0.028055	0.00218386	0	0.0761238	0.000764637	0.00589332
TCGA_TCGA-CG-4441	0.00811138	0	0.0125471	0.102456	0	0.132855	0.0360942	0.0300663	0.0186559	0	0	0.0321339	0	0.202969	0.105244	0.144214	0	0	0	0.0731411	0	0.101511
TCGA_TCGA-FP-8631	0.0974292	0	0.121396	0	0	0.0641301	0	0.0582796	0.0227636	0	0	0.0510823	0	0.024663	0.00375922	0.0509911	0	0.258922	0.23656	0	0	0.0100238
TCGA_TCGA-BR-4279	0.0286527	0	0.0789965	0.105753	0	0.144762	0.0368755	0	0	0.0594166	0.0112411	0	0.0605008	0.0714587	0.0488161	0.109276	0.0532177	0.0123461	0.0517429	0.0355426	0.0134838	0.0779185
TCGA_TCGA-VQ-AA6J	0.069074	0.00356083	0	0.072034	0	0.0645443	0.0386385	0.0800947	0.0550165	0	0	0.0379841	0	0.318422	0.138097	0.0853901	0	0.00155938	0.0355845	0	0	0
TCGA_TCGA-CG-4442	0.0668079	0	0.0551202	0.087704	0	0.0516154	0.199532	0	0	0	0.0363027	0	0	0.0420581	0.11549	0.192385	0	0.00679015	0	0.0368248	0.0178078	0.0915624
TCGA_TCGA-VQ-A8PQ	0.129833	0.15397	0	0.127156	0.126262	0.141235	0.0139355	0	0.0804776	0	0	0.00978509	0	0.0673326	0.0698808	0.0264055	0	0.00850379	0.0452233	0	0	0
TCGA_TCGA-CD-5803	0.024777	0.0356632	0	0.280569	0	0.0325706	0.0308105	0.0420951	0.0653829	0.0257394	0	0.0471655	0	0.0377241	0.134214	0.117655	0.0214112	0.00954755	0.0946751	0	0	0
TCGA_TCGA-BR-8371	0.287691	0.0761182	0	0.102671	0	0.152244	0	0.0386409	0.0948556	0	0	0.0286394	0.0065202	0.0538149	0.028494	0.0333417	0	0.0444448	0.0525239	0	0	0
TCGA_TCGA-BR-8284	0.0258652	0	0	0.345614	0	0.0628865	0.0957465	0	0.00185885	0.058782	0	0.0306524	0	0.029647	0.0760462	0.131006	0.016892	0	0.121584	0	0	0.0034188
TCGA_TCGA-VQ-A8PD	0.0691939	0.0528031	0.00816581	0.191248	0	0.260211	0.0393173	0	0.0152151	0.00973363	0.0121774	0	0.00482692	0.0819895	0.119499	0.0208298	0.00923526	0.0261135	0.0794407	0	0	0
TCGA_TCGA-VQ-A8PB	0.00949828	0	0.0425295	0.163022	0	0.0933884	0.044878	0.0272502	0.00213366	0	0	0.025854	0	0.193127	0.0479589	0.0693138	0	0.00338256	0	0.249106	0.00473465	0.0238234
TCGA_TCGA-FP-8210	0.115839	0.0597404	0	0.218537	0	0.0636544	0.00610173	0.0570299	0.0668193	0	0	0.0197268	0	0.0330779	0.0546717	0.0785795	0.000321244	0.0359724	0.189929	0	0	0
TCGA_TCGA-RD-A8N0	0.0217593	0.133632	0.0722644	0.205689	0	0.165478	0.00902172	0.0620632	0.0159728	0.0273491	0	0.00679688	0	0.0159273	0.0473024	0.0508824	0.00159335	0.0114967	0.152771	0	0	0
TCGA_TCGA-BR-8289	0.0288635	0.00805927	0	0.0920327	0	0.050962	0	0.0282432	0.0381816	0.0299715	0	0.0116753	0	0.235437	0.0640715	0.179131	0	0	0.233372	0	0	0
TCGA_TCGA-HU-A4GJ	0.173344	0.107537	0.102958	0.14284	0	0.179844	0.0258771	0.0746422	0.0154232	0.0301252	0	0	0	0.0607167	0.0161483	0.0246562	0	0.0291664	0.0167218	0	0	0
TCGA_TCGA-HU-A4H3	0.0428774	0	0	0.217391	0	0	0.147139	0.066813	0.0415163	0	0.0142242	0.0364785	0	0.0509603	0.0921687	0.079803	0	0.0695203	0.094177	0.0314243	0	0.0155071
TCGA_TCGA-BR-7716	0.0433957	0	0	0.264209	0	0	0.136703	0.0306053	0.0737104	0	0.0270984	0	0.0248647	0.0710343	0.105792	0.135601	0.00778219	0	0.0792044	0	0	0
TCGA_TCGA-HU-8608	0.0247228	0	0.109193	0.18926	0	0	0.113961	0.0750895	0.0189666	0	0.0387987	0	0	0.0441132	0.141504	0.102643	0.0370275	0.0444753	0.0602453	0	0	0
TCGA_TCGA-F1-A72C	0.0845769	0	0.137319	0.135962	0	0.0765014	0	0.0683333	0.00875962	0	0	0.100709	0	0.0416691	0.0996282	0.132496	0.00380215	0.00813105	0.0995639	0	0	0.00254826
TCGA_TCGA-VQ-A8P3	0.00844021	0	0.0233171	0.335262	0	0.033334	0.17987	0.0390009	0.0368965	0	0.027032	0.0548609	0.0200646	0.0145145	0.00890494	0.0350131	0.00199961	0.00712246	0.165956	0	0	0.00841057
TCGA_TCGA-BR-7704	0.0162016	0	0.0710267	0.260678	0	0.0279607	0.0980009	0.0297938	0.0750568	0.00449159	0	0.0800749	0.00717814	0.0613013	0.107736	0.0863253	0.0741751	0	0	0	0	0
TCGA_TCGA-EQ-8122	0.0489947	0	0	0.0428154	0	0	0	0.0212938	0.0553479	0.00263024	0	0.0297859	0	0.30265	0.0132123	0.16575	0	0.153666	0.0973076	0	0	0.0665469
TCGA_TCGA-VQ-A91Y	0.0346289	0.00191213	0	0.134615	0	0.19997	0	0	0.0313215	0	0	0.0833755	0.0199455	0.0602234	0.148761	0.105315	0.0295474	0	0.150385	0	0	0
TCGA_TCGA-CG-4438	0.0390892	0	0.00398582	0.148891	0	0	0.259085	0.00381664	0	0.0814429	0.00408654	0	0	0.0590182	0.0805402	0.184627	0.0155968	0	0.11982	0	0	0
TCGA_TCGA-BR-4366	0.0167332	0	0.0224175	0.027866	0	0.0653821	0.0264804	0.0323739	0	0.0625031	0	0	0	0.255025	0.112386	0.292244	0	0	0.0691003	0	0	0.0174877
TCGA_TCGA-ZQ-A9CR	0.0241888	0	0.0345008	0.124283	0	0.131732	0.155741	0.00731304	0	0	0.0644237	0	0	0.141679	0.143857	0.0610044	0.0161398	0.0206732	0.0229972	0.0341245	0	0.0173429
TCGA_TCGA-BR-8690	0.00819067	0	0.0645992	0.315336	0	0	0.141959	0.0140775	0.0274085	0	0	0.059757	0.00772905	0.0640204	0.077277	0.134341	0.0259944	0	0.0593104	0	0	0
TCGA_TCGA-BR-4357	0.0554611	0	0.0823443	0.107255	0	0.0463045	0.111389	0.0335295	0	0.0085243	0.0329147	0	0	0.139216	0.0959779	0.216263	0.00859602	0	0.0389903	0	0.0102887	0.0129458
TCGA_TCGA-CG-4440	0.00277434	0	0	0	0	0.14483	0	0	0	0.130274	0.0118936	0	0	0.100023	0.105954	0.178122	0.0232829	0.0104257	0.176541	0	0	0.115879
TCGA_TCGA-BR-6802	0.0411189	0	0	0.29126	0	0	0.167004	0.0660298	0.0322785	0	0.0820832	0.00913906	0.0208429	0.0242496	0.0457788	0.0542565	0.013065	0.0825106	0.0703829	0	0	0
TCGA_TCGA-BR-4370	0.0150784	0	0	0	0	0.247574	0.0834318	0.0100337	0	0.0266456	0.0108549	0	0	0.122662	0.114697	0.169736	0.00570246	0.00516973	0.0975733	0	0	0.0908416
TCGA_TCGA-VQ-A8E2	0.0787111	0	0.0106233	0.190505	0	0.13169	0.0458346	0.0951294	0.0395302	0	0.0255663	0.00791535	0	0.216769	0.0580953	0.0562165	0	0.0171016	0.0221041	0.00420854	0	0
TCGA_TCGA-D7-6818	0.0057553	0	0.0109482	0.0197834	0	0.0618278	0	0.0025793	0.0510838	0	0	0.0137207	0.106837	0.115305	0.0405628	0.213697	0.0819089	0.0146443	0.173833	0	0.0151035	0.072409
TCGA_TCGA-RD-A8N9	0.0421114	0	0.044673	0.131914	0	0.052792	0.0487804	0.0465274	0.0722379	0.000541349	0	0.0286369	0	0.05928	0.0710267	0.126232	0.0488418	0.00122207	0.225183	0	0	0
TCGA_TCGA-D7-6525	0.00743051	0	0	0.076355	0	0.0989667	0	0	0.0619245	0	0.0589477	0	0.012242	0.129872	0.0340116	0.282202	0	0.0938861	0.144163	0	0	0
TCGA_TCGA-HU-A4G2	0.00404172	0	0	0.234947	0	0.0186589	0.203177	0	0.0371556	0	0.00764774	0.0101548	0	0.000187538	0.121263	0.200854	0.0654131	0.0156614	0.0808379	0	0	0
TCGA_TCGA-B7-A5TK	0.0161519	0	0.0392707	0.297033	0	0	0.264293	0.0128869	0	0	0.00120373	0.0265957	0.0102651	0.0173264	0.0809142	0.100178	0.00761868	0.0177097	0.108553	0	0	0
TCGA_TCGA-SW-A7EB	0.115682	0	0.0098091	0.163889	0	0.202807	0.0160048	0.0686958	0.0527786	0	0	0.036763	0.00569262	0.0674611	0.0532146	0.0440235	0.00499442	0.0238707	0.134314	0	0	0
TCGA_TCGA-BR-7959	0.0570556	0	0.0225404	0.0443885	0	0.142829	0.0331045	0	0.0149039	0	0.0306871	0	0.029555	0.101149	0.121254	0.100416	0.0205061	0.00732632	0.274285	0	0	0
TCGA_TCGA-CG-4301	0.0337101	0	0.00510468	0	0	0.207588	0.0371267	0	0	0.00904043	0.0111117	0	0	0.0744299	0.066597	0.274468	0.0430106	0.0216632	0.170281	0	0.0367935	0.00907508
TCGA_TCGA-BR-8060	0.00105051	0	0.102833	0.0543575	0	0.0860093	0.0875559	0.0310988	0	0	0	0.0381189	0	0.239674	0.109636	0.173468	0	0.0180831	0.0581155	0	0	0
TCGA_TCGA-RD-A8MV	0.0811255	0	0	0.114879	0	0.177186	0.0793147	0.0584798	0.0118064	0.0107217	0.0237203	0.000149058	0.040559	0.0770949	0.131771	0.0471362	0	0.0444835	0.0576787	0	0	0.0438942
TCGA_TCGA-BR-8484	0.0304161	0	0.0131173	0.134004	0	0.184228	0.039209	0.0214234	0.00607801	0.0346601	0	0.0281566	0	0.151739	0.0797767	0.0901268	0.0265078	0	0.159063	0	0	0.00149449
TCGA_TCGA-HU-A4GC	0.0571697	0	0.0928155	0.131753	0	0.18845	0.0167734	0.0198586	0.0311964	0.00530305	0	0.0376387	0	0.00868145	0.0993255	0.0734727	0.0703168	0.00241372	0.164832	0	0	0
TCGA_TCGA-BR-6564	0.0400734	0	0	0.159761	0	0.240406	0	0.0406227	0.0647673	0	0	0.0229413	0.00246782	0	0.0835508	0.133542	0.00707656	0.0114082	0.193383	0	0	0
TCGA_TCGA-BR-8059	0	0.00271333	0.127705	0.0810919	0	0.159465	0.0631924	0.0243965	0.0349857	0.00121581	0.0205784	0.00224802	0	0.231751	0.0942947	0.131169	0	0	0	0.0147204	0.0104723	0
TCGA_TCGA-F1-6177	0	0	0	0.0915602	0	0.191886	0.0611717	0.0376477	0.0236113	0	0.00307505	0.0264153	0	0.108623	0.107079	0.1334	0	0.0301423	0	0.185388	0	0
TCGA_TCGA-BR-6710	0	0	0.243867	0.179395	0	0.1241	0.0244364	0	0.037262	0	0.0423316	0	0.00186169	0	0.0242249	0.0463352	0	0.0105454	0.265641	0	0	0
TCGA_TCGA-BR-8291	0.0109077	0	0.00128414	0.223723	0	0.115226	0.0225833	0	0.0279197	0	0	0.0434258	0.0341951	0	0.0293941	0.198949	0.0905675	0.00995978	0.189824	0	0.00204136	0
TCGA_TCGA-BR-8364	0.0305887	0	0	0.0931757	0	0.250283	0	0	0.0227745	0	0	0.0323568	0.00320578	0.0578084	0.0515159	0.199556	0.0265282	0.0121406	0.220066	0	0	0
TCGA_TCGA-KB-A93J	0.005082	0.0172623	0	0.0619718	0	0.154045	0.0537472	0.0277756	0.0425156	0.0116285	0.00581105	0.0247357	0	0.18535	0.125924	0.16714	0.0331067	0	0.0839039	0	0	0
TCGA_TCGA-BR-8080	0.0644533	0.00920338	0.00391478	0.100175	0	0.150131	0.019284	0	0.00404491	0.0272785	0	0.0547228	0.037179	0.150909	0.0883217	0.103465	0.0421229	0	0.144795	0	0	0
TCGA_TCGA-IN-8462	0.0197535	0	0.0288324	0.0869281	0	0.081889	0	0.0394072	0.0837669	0.000517895	0	0.0382306	0.00302338	0.0337797	0.149347	0.0470902	0.100942	0.0108962	0.275596	0	0	0
TCGA_TCGA-F1-6874	0.0158206	0	0	0	0	0.147847	0.0769462	0	0	0	0.104573	0	0	0.31348	0.0674362	0.0622936	0	0	0	0.168148	0	0.0434561
TCGA_TCGA-CD-A487	0.0247688	0	0	0.0589963	0	0.078516	0	0.0386379	0.0162362	0.00339581	0	0.0797842	0	0	0.00317979	0.0365185	0	0.189443	0.33817	0	0	0.132353
TCGA_TCGA-BR-4369	0.0300754	0	0.106043	0.0367023	0	0.287602	0.0738295	0.0390103	0.00441694	0	0.075356	0	0.00100107	0.0137385	0.0533504	0.0868065	0.134501	0.0138823	0.0278251	0.0158598	0	0
TCGA_TCGA-D7-6519	0.027514	0	0	0.259876	0	0	0.0162399	0.0259544	0.0983957	0	0	0.0838215	0.00768661	0.00719719	0.0505695	0.130242	0.0318187	0.0420457	0.218639	0	0	0
TCGA_TCGA-VQ-A91U	0.0475259	0	0.111766	0.20144	0	0.120297	0.0946498	0.0458936	0.0224338	0.012311	0	0.0324125	0	0.142044	0.0506933	0.0740013	0.00835594	0.00356393	0	0.032612	0	0
TCGA_TCGA-BR-8372	0	0.096484	0.00230046	0.157785	0	0.0455183	0.181305	0.0261763	0	0.0502191	0.0078349	0	0.00335136	0.0803093	0.0685575	0.138648	0.0796865	0.00331198	0.0585128	0	0	0
TCGA_TCGA-FP-7916	0.0539725	0	0.0561546	0.206365	0	0	0.102749	0.0271558	0.0278421	0	0	0.0378584	0.0131833	0.0498524	0.115579	0.128916	0.00321977	0.0168582	0.160293	0	0	0
TCGA_TCGA-BR-8589	0.0221854	0	0.019289	0.304503	0	0	0.143893	0.0645977	0.0193928	0.0583072	0	0	0	0.020207	0.0856168	0.0975012	0.074585	0.00110056	0.0888216	0	0	0
TCGA_TCGA-CG-5734	0.0305396	0	0.113949	0.100322	0	0.118204	0.0148431	0.0580359	0.03666	0.011895	0	0.0301668	0	0.193589	0.0645934	0.0721634	0.0218167	0.00674197	0.0963682	0	0	0.0301125
TCGA_TCGA-VQ-A924	0.00500479	0	0	0.156936	0	0.0766791	0.111843	0.114552	0	0	0	0.0517729	0	0.158911	0.098236	0.117602	0.012452	0.0344486	0.0615626	0	0	0
TCGA_TCGA-BR-8683	0.0760609	0	0	0.133042	0	0.158399	0.00772893	0.0249964	0.0445227	0	0	0.0477111	0.0067328	0.122921	0.0887274	0.0508702	0.0703555	0.0352872	0.132645	0	0	0
TCGA_TCGA-VQ-A8PK	0.108141	0	0.0549174	0.0100519	0	0.124488	0.0013136	0.0562797	0	0.0171508	0	0.107344	0	0.0469435	0.120813	0.100163	0	0.138056	0.114338	0	0	0
TCGA_TCGA-BR-A4J4	0.103212	0	0	0.0574893	0	0.115677	0.00587095	0.0206179	0.113008	0.0866109	0.0243328	0	0.00192043	0.000942104	0.183784	0.124492	0.122796	0	0.0392461	0	0	0
TCGA_TCGA-D7-6522	0.0209024	0.0968878	0.0161649	0.164192	0	0.0537505	0.0211029	0.0235361	0.0917242	0.0254073	0	0	0.00793306	0.0984054	0.0713457	0.13307	0.0363975	0	0.139181	0	0	0
TCGA_TCGA-D7-6822	0	0.00788185	0	0.0993157	0	0.265321	0	0.00887217	0	0	0.0492018	0.033568	0	0.164852	0.0947791	0.074264	0.0429922	0	0.0232352	0	0	0.135717
TCGA_TCGA-BR-6803	0.0981845	0	0.0534753	0.274722	0	0.0733909	0.00695002	0.000573027	0.0592184	0.00458701	0	0.0367391	0.00691178	0.00682276	0.0953645	0.120535	0.0169358	0	0.14559	0	0	0
TCGA_TCGA-BR-8483	0.0885755	0	0.110685	0.0586191	0	0.022351	0.0459424	0.0520643	0.0238868	0	0	0.00758288	0	0.33456	0.157159	0.0315717	0	0	0.0670032	0	0	0
TCGA_TCGA-BR-6563	0.0783241	0	0.0510493	0.187691	0	0.131054	0	0	0.0383555	0	0	0.00906968	0.0137477	0.057639	0.0628296	0.0803956	0.0330686	0	0.256776	0	0	0
TCGA_TCGA-SW-A7EA	0	0.0185758	0	0.285018	0	0	0.100781	0.0550321	0.0413581	0	0	0.11919	0.00920069	0.033748	0.105848	0.046615	0.0523316	0.0338162	0.0903483	0	0	0.00813642
TCGA_TCGA-BR-6705	0.0871819	0	0	0.144596	0	0.114209	0.0132212	0.00010434	0.0981028	0.0027369	0	0.0109552	0	0.103992	0.0948107	0.124245	0	0.0337465	0.172099	0	0	0
TCGA_TCGA-BR-8678	0.0737536	0	0.0294097	0.192148	0	0	0.113001	0.0760198	0.00207096	0	0.0426803	0.000491705	0.0237425	0.213173	0.160331	0.0687515	0	0	0	0.00442634	0	0
TCGA_TCGA-CG-4462	0.0424214	0	0	0	0	0.124312	0.0257806	0	0	0.0175201	0.0309926	0	0.0385596	0.0601641	0.0117571	0.264528	0	0.0591252	0.142019	0	0	0.18282
TCGA_TCGA-RD-A8N5	0.0125946	0	0	0	0	0.184677	0	0	0.00217133	0	0.0491974	0	0	0.242428	0.00123283	0.178757	0	0.0460223	0	0.122568	0.0056499	0.154702
TCGA_TCGA-R5-A7ZI	0.0250473	0.00235296	0.0442836	0.216406	0	0.117735	0.0868064	0.0547396	0.0556666	0.0140945	0.0438152	0	0	0.0297883	0.0348523	0.133672	0.00350148	0.0833599	0.0515054	0	0	0.00237382
TCGA_TCGA-FP-8209	0.120736	0.044181	0	0.212719	0	0.191672	0.0136086	0	0.0469883	0	0	0.0215677	0.0193884	0.0411175	0.0472793	0.0687267	0	0.0310343	0.140981	0	0	0
TCGA_TCGA-HU-8610	0.0536077	0	0	0.00400595	0	0.146897	0.0129217	0.0470575	0.0725259	0	0.0564552	0	0	0.290405	0.0127032	0.0287096	0	0.119993	0	0.13783	0	0.0168884
TCGA_TCGA-CG-5723	0.0020795	0	0.0563699	0.22409	0	0	0.264998	0.0125894	0	0	0	0.0123512	0.000931405	0.0443846	0.117003	0.141411	0.0167335	0.039896	0	0.00709526	0.0332871	0.0267806
TCGA_TCGA-RD-A8N2	0.0559078	0	0	0.218248	0	0.158567	0.0327185	0.000642038	0.0109109	0	0	0.0228003	0.0300295	0	0.039778	0.204159	0.0410523	0.0292783	0.155909	0	0	0
TCGA_TCGA-BR-7722	0.0319993	0.0199537	0	0.0509894	0	0.241414	0	0	0.0634884	0	0	0	0	0.0475379	0.0424148	0.108492	0.0810413	0.00136409	0.311305	0	0	0
TCGA_TCGA-D7-8576	0.00170043	0.012505	0.0363783	0.0170238	0	0.1113	0.00570454	0.0201362	0.0164447	0	0	0.0241355	0	0.114555	0.0470877	0.200843	0.0491989	0.0354556	0.286844	0	0	0.0206881
TCGA_TCGA-BR-8058	0.0555104	0	0	0.226192	0	0.108787	0.0718958	0.0258724	0.012146	0	0	0.0152555	0.0206729	0.0802778	0.120361	0.0783781	0.0289979	0	0.155653	0	0	0
TCGA_TCGA-VQ-A91E	0.124271	0	0.11912	0.103484	0	0.217299	0.103355	0.0403377	0	0.0691588	0	0.0247658	0	0.060226	0.0547458	0.0305735	0	0.0176398	0.0239054	0	0.0111187	0
TCGA_TCGA-VQ-A8PO	0.11175	0	0	0.244172	0	0.0295149	0.144807	0.117598	0.00115068	0	0.0185651	0	0	0.153663	0.082041	0.0647588	0.0135966	0.00115044	0.0125088	0	0.00472247	0
TCGA_TCGA-CG-4444	0.0641655	0	0.112935	0.0310231	0	0.149463	0.0555913	0.0328433	0	0.039208	0.00715739	0	0.00740783	0.0394023	0.0769666	0.166736	0.0327251	0	0.126944	0	0.0117218	0.0457088
TCGA_TCGA-CD-5798	0	0.00564096	0	0.181342	0	0.150396	0	0.0162106	0.0588737	0	0	0.00910937	0.0472256	0	0.0517211	0.209005	0.0948224	0.036374	0.123365	0.00446901	0	0.0114457
TCGA_TCGA-BR-7851	0.0721316	0	0	0.111082	0	0.0927834	0.120781	0.0349482	0	0	0.0389515	0.0314846	0	0.117912	0.118574	0.129929	0.0296536	0	0.101769	0	0	0
TCGA_TCGA-BR-8591	0.0324396	0	0.0650256	0.0797674	0	0.0713429	0.0329629	0.0418234	0.0560984	0.00880972	0	0.0938426	0	0.163211	0.141706	0.131912	0	0	0.0332239	0.0407024	0	0.00713188
TCGA_TCGA-R5-A805	0.00134912	0	0	0.0609254	0	0.126703	0	0.00623832	0.0390142	0	0	0.0232909	0.073636	0.172328	0.0264987	0.0772926	0	0.0960359	0	0.137238	0	0.15945
TCGA_TCGA-MX-A5UG	0.0475036	0.147466	0.0259493	0.117447	0	0.199972	0.00445885	0.00912386	0.0218285	0	0	0.0177399	0.00371844	0.0595281	0.039311	0.0350494	0.0168806	0.0369253	0.210417	0	0	0.00668165
TCGA_TCGA-D7-A4Z0	0.0980162	0.038802	0	0.032186	0	0.239431	0.00851798	0.0210533	0.0523125	0	0.00824899	0.00601313	0.0199647	0.0966163	0.0345329	0.0327889	0.0706773	0.0557074	0.118605	0.0406362	0	0.0258904
TCGA_TCGA-BR-8590	0.0358682	0.00171603	0.0284747	0.0872647	0	0.229982	0	0	0.0370596	0	0	0.0450552	0.0231611	0.0390327	0.0830198	0.1166	0.0333678	0.00781103	0.231586	0	0	0
TCGA_TCGA-BR-6565	0.0417867	0	0	0.21184	0	0.0223085	0.119018	0.0525996	0.0172317	0	0.00924192	0.0150715	0.010996	0.165453	0.0808273	0.155127	0.0167622	0.000744675	0.0809918	0	0	0
TCGA_TCGA-VQ-A923	0.0638525	0	0	0.265884	0	0.100606	0.0707516	0.065282	0.054115	0	0.00658145	0.00124081	0.00677418	0.0830934	0.128353	0.0373314	0.0197502	0	0.0963844	0	0	0
TCGA_TCGA-D7-A4YU	0.059821	0	0.0806021	0.172138	0	0	0.136282	0.0325963	0.0308415	0	0	0.00745956	0	0.0931579	0.194916	0.0831839	0	0.00919017	0.0998119	0	0	0
TCGA_TCGA-VQ-AA6K	0.0685507	0	0.122642	0.198957	0	0.147697	0.0648199	0.0127144	0	0	0	0.0296942	0.0085381	0.0524255	0.0333053	0.0384658	0.0104882	0.0133893	0.198313	0	0	0
TCGA_TCGA-BR-8679	0.0910836	0	0.0375699	0	0	0.0773273	0	0.0309554	0	0.0597686	0	0.0288732	0.000319738	0.0383182	0.0911226	0.27983	0	0.196197	0.0686348	0	0	0
TCGA_TCGA-F1-A448	0.0690449	0	0.0290067	0.0600053	0	0.190841	0	0.0192911	0.0126893	0	0	0.0144023	0	0.227744	0.0116815	0.110828	0	0.0337515	0	0.158771	0	0.0619434
TCGA_TCGA-CD-8535	0.114173	0	0.000436858	0.122181	0	0	0	0.0700699	0.0325701	0	0	0.00940422	0	0.408906	0.0653473	0.0967968	0	0.0363418	0.0437733	0	0	0
TCGA_TCGA-D7-8574	0.0161398	0.33871	0	0.203634	0	0.0266819	0.0152341	0.0411814	0.0523645	0	0	0.0315985	0.0263324	0.0480514	0.0292749	0.0885178	0	0.0224681	0.0598121	0	0	0
TCGA_TCGA-D7-5577	0.060517	0	0	0.205327	0	0	0.177365	0.0596522	0.0223865	0	0.0311179	0	0.0134319	0.0285191	0.0863277	0.147227	0.0440359	0.0146128	0.10948	0	0	0
TCGA_TCGA-CG-5722	0.0689556	0	0	0.23838	0	0.140584	0.0700375	0.0581469	0.0206154	0	0	0.0409921	0	0.0112185	0.0724826	0.0553758	0.00701194	0.0388496	0.172589	0	0	0.00476112
TCGA_TCGA-D7-A748	0	0.0714896	0	0.0503603	0	0.161373	0	0	0.0326039	0.0250603	0	0.0524949	0.0145065	0.0458839	0.0597204	0.220224	0.118967	0.00452054	0.0898037	0	0.00288642	0.0501054
TCGA_TCGA-BR-A4J7	0.0412491	0	0	0.330005	0	0	0.0998514	0.0318465	0.0353015	0.0325312	0	0.048741	0.0323433	0.0363743	0.104268	0.096522	0.0115365	0	0.0994305	0	0	0
TCGA_TCGA-BR-6852	0.0285673	0	0.0349487	0.284227	0	0	0.159211	0.0404463	0.0528351	0	0.0135752	0.0394239	0	0.14856	0.0461245	0.0989726	0	0.00247433	0.0506346	0	0	0
TCGA_TCGA-BR-6458	0.0596188	0	0	0.138386	0	0.117471	0.018724	0.0571884	0.0727305	0	0.00847549	0.00376278	0.0255541	0.109344	0.136961	0.13732	0.0618781	0	0.0525857	0	0	0
TCGA_TCGA-ZA-A8F6	0.0222642	0	0	0.0442566	0	0.0890212	0	0.00336709	0.0180441	0	0	0.0188715	0	0.358406	0.0186513	0.161509	0.00516146	0	0.260447	0	0	0
TCGA_TCGA-BR-7196	0.0539787	0	0.0681705	0.263466	0	0.0481381	0.0291793	0.0240501	0.00505408	0	0.0113573	0.00886393	0.0283951	0.0439101	0.147295	0.103613	0.0178583	0	0.14667	0	0	0
TCGA_TCGA-IN-A6RI	0.0908232	0	0.018043	0.00280886	0	0.181497	0	0.0163668	0.125572	0	0	0.0166922	0	0.160665	0.0051067	0.139476	0	0.123327	0	0.108599	0	0.0110232
TCGA_TCGA-HJ-7597	0.0139405	0.0562558	0.0165525	0.286743	0	0	0.209667	0.0249963	0.00372515	0.00961605	0	0.0448263	0	0.0901215	0.10972	0.0207517	0.0109209	0.00793868	0.0710182	0	0	0.0232065
TCGA_TCGA-HU-A4GQ	0.0382444	0	0	0.172969	0	0	0.0790908	0.0877244	0	0	0	0.053325	0.0168227	0	0.144485	0.186601	0	0.0715463	0.147034	0	0	0.00215712
TCGA_TCGA-B7-5818	0.00884479	0	0	0.183109	0	0.0653964	0.168173	0.0138028	0.00864503	0	0.0425942	0	0	0.0993691	0.13992	0.148027	0.0426375	0	0.0794819	0	0	0
TCGA_TCGA-BR-4256	0.0206123	0	0.0133908	0.0902204	0	0.0844386	0.0872209	0	0	0.0380981	0.0333018	0	0.114306	0.0403978	0.0598682	0.175931	0	0.0334782	0.155662	0	0	0.0530737
TCGA_TCGA-BR-A4J6	0.057699	0	0.308037	0.123062	0	0.152085	0	0.0320263	0.0224664	0	0	0.0353974	0.00514512	0	0.0136272	0.101649	0.0289874	0.0295495	0.0902688	0	0	0
TCGA_TCGA-CG-5718	0.00587852	0	0.0937258	0.0945104	0	0.140786	0.0406315	0.000744361	0.0667319	0	0.0257635	0	0	0.200086	0.064659	0.0841998	0.0232112	0.00244712	0	0.0829048	0	0.0737204
TCGA_TCGA-BR-6455	0.0342744	0	0.0353262	0.334092	0	0	0.0865987	0.0493946	0.0223833	0	0.00216683	0	0.034481	0.131042	0.101637	0.106516	0.0227054	0	0.0393837	0	0	0
TCGA_TCGA-BR-4363	0.0188686	0.00448698	0.00718382	0.115234	0	0.0762484	0.13479	0.0538305	0	0.0439827	0.00717329	0	0.000143034	0.0859148	0.133585	0.208937	0.0301074	0	0.0605624	0	0.0189517	0
TCGA_TCGA-VQ-A8P5	0.0829	0	0.0856973	0.160867	0	0	0.0859788	0.0467546	0.0185943	0	0.0420417	0.00635352	0	0.0653383	0.144585	0.0850393	0.0374012	0.0173053	0.0825675	0	0	0.0385762
TCGA_TCGA-VQ-A94R	0.0301905	0	0	0.132399	0	0.179401	0.069092	0.0637404	0	0	0	0.00875305	0.00433833	0.064408	0.168312	0.126944	0.00163763	0.0177341	0.13305	0	0	0
TCGA_TCGA-HU-8249	0.106031	0	0	0.131931	0	0.117528	0.202418	0	0.0007262	0	0	0.0571721	0	0.200939	0.0540214	0.017638	0	0.0192708	0	0.0923245	0	0
TCGA_TCGA-HU-A4H4	0.0222814	0.00915719	0.0394761	0.181526	0	0	0.133466	0.0581078	0.0335082	0	0	0.0375065	0	0.127813	0.125326	0.0683538	0	0.0472946	0.10282	0	0	0.013363
TCGA_TCGA-BR-6709	0.0311294	0	0.0130124	0.226815	0	0.118017	0.0589352	0.020455	0.0222319	0.051584	0	0	0	0.0987616	0.0736966	0.208978	0	0.0292394	0.0402777	0	0	0.00686706
TCGA_TCGA-MX-A666	0.289785	0.0010959	0.0849453	0.0419071	0	0.155957	0	0.0767249	0.047957	0	0.00356752	0.00478108	0	0.0825955	0.00441889	0.00755908	0	0.046594	0.144998	0	0	0.00711441
TCGA_TCGA-BR-A44T	0.235854	0.198117	0	0.123805	0	0.0853551	0	0.0346948	0.033954	0.0401389	0	0.0436419	0	0.0709099	0.0583353	0.0344202	0	0.00184693	0.0389277	0	0	0
TCGA_TCGA-CD-5813	0.0543389	0	0.0418563	0.185216	0	0.0439514	0.0325932	0.0524005	0.0703002	0.0462758	0	0.0230668	0.0270288	0.0309873	0.0688598	0.155636	0.0827046	0	0.0836453	0	0.00113861	0
TCGA_TCGA-VQ-AA64	0.0980339	0	0.151322	0.109527	0	0.185385	0	0.0242319	0.0439853	0	0	0.0354335	0	0.0769396	0.123648	0.0722117	0	0.00731115	0.0719705	0	0	0
TCGA_TCGA-HF-7132	0.0240438	0.0541252	0.0437759	0.211839	0	0.0886821	0.00544798	0.0385075	0.0457046	0.0717522	0	0.00973192	0.0031172	0.0977747	0.0814396	0.0916849	0.0106005	0.0117776	0.109995	0	0	0
TCGA_TCGA-CG-5717	0.11838	0	0	0.113693	0	0.106213	0.0258603	0.0246425	0.0220208	0	0.0346493	0.00735879	0.0605675	0.0555712	0.125854	0.0395625	0.0110367	0.0310336	0.223556	0	0	0
TCGA_TCGA-BR-A4J8	0.0611023	0	0	0.0701956	0	0.147634	0	0.0436815	0.00607737	0	0	0.1226	0.00680056	0.122392	0.14869	0.104603	0.00133176	0	0.164893	0	0	0
TCGA_TCGA-CG-5732	0.0548786	0.0274271	0.220396	0.201529	0	0.0962137	0	0.0360032	0.063627	0	0	0	0	0.0959546	0.0377196	0.0718729	0.00369279	0.0175511	0.06146	0.00109484	0	0.0105797
TCGA_TCGA-CG-4477	0.0155804	0	0.081553	0.0668533	0	0.170309	0.162417	0.0105739	0	0.0316557	0.0263355	0	0	0.00630978	0.0915266	0.109846	0.029676	0.0583363	0.0778137	0	0.0156744	0.0455393
TCGA_TCGA-HU-A4G3	0.00678399	0	0.0397888	0.0493274	0	0.173435	0	0	0.0163581	0	0	0.0863658	0	0.0694597	0.0145973	0.068131	0.00614631	0.0099535	0.436538	0	0	0.0231155
TCGA_TCGA-IN-AB1X	0.0179861	0	0.0560316	0.280983	0	0.13832	0.115952	0.0295212	0.037809	0	0.0431255	0	0	0.0713082	0.0408048	0.0548108	0	0.059367	0.0489664	0	0	0.00501508
TCGA_TCGA-CD-5804	0.025813	0	0.0153362	0.203856	0	0.00599866	0.00658172	0.0248519	0.0807809	0	0	0	0.0370334	0.254009	0.111109	0.167501	0	0	0.000182223	0.015443	0	0.051505
TCGA_TCGA-CG-5721	0.0207536	0.00543727	0	0.253893	0	0	0.176922	0.0132013	0	0.0776977	0.000664559	0.0116759	0.00630322	0.10647	0.115433	0.0787085	0.0377426	0	0.0950979	0	0	0
TCGA_TCGA-CD-A489	0.0892148	0.0280793	0	0.160668	0	0.187766	0	0.0291656	0	0.0791204	0	0.0207911	0	0	0.0563024	0.157631	0.0450472	0.0231326	0.123082	0	0	0
TCGA_TCGA-RD-A8N4	0.0966738	0	0.0316071	0.113048	0	0.200248	0.0227924	0	0.00910656	0.113378	0	0	0	0	0.125316	0.143068	0	0.0241055	0.120656	0	0	0
TCGA_TCGA-BR-6566	0	0.00166741	0.0536443	0.0891286	0	0.14876	0.0473269	0.0249447	0.0755833	0	0.0336536	0.030237	0	0.187655	0.102688	0.141485	0.0434865	0	0.00128707	0.00827372	0	0.0101788
TCGA_TCGA-FP-A9TM	0.215487	0.199728	0.0407355	0.0631253	0	0.131895	0.012534	0.0440679	0.0161715	0	0	0.0307599	0	0.0559246	0.0499299	0.0457285	0	0.015341	0.078571	0	0	0
TCGA_TCGA-RD-A8N1	0.0765345	0.0176643	0.0111043	0.14785	0	0.156823	0.0326949	0.0083266	0.0259846	0.0626339	0	0.0137341	0	0.135743	0.118153	0.106232	0.00545991	0	0.0810627	0	0	0
TCGA_TCGA-VQ-A8DT	0	0.00414776	0.030891	0.0813706	0	0.285491	0.0716316	0.0140388	0.00408127	0	0	0.04397	0	0.0804451	0.0155018	0.019817	0.00502264	0.02676	0.292116	0	0	0.0247153
TCGA_TCGA-BR-8487	0	0	0.0398268	0.142022	0	0.105952	0.0757652	0.0681494	0.00717844	0	0	0.0359575	0	0.110598	0.126852	0.174433	0.0467219	0	0.0485327	0	0	0.0180107
TCGA_TCGA-CD-8526	0.122129	0	0.0560068	0.142982	0	0.0651725	0.067367	0.0383745	0.0839335	0	0.0027137	0	0	0.165592	0.0692732	0.0483677	0.00494762	0.0380725	0.0950686	0	0	0
TCGA_TCGA-HU-A4H6	0.130785	0	0.132863	0.0705994	0	0.083651	0.0444252	0.0587227	0.0124336	0	0	0.0479943	0	0.0867419	0.066163	0.0267271	0.00102224	0.0162003	0.181287	0	0	0.0403846
TCGA_TCGA-BR-7957	0.0243817	0	0.00678544	0.0408428	0	0.260164	0	0.0198536	0.00290442	0	0.0378391	0.000909988	0.0370474	0.098707	0.0495427	0.074869	0.0133916	0	0.332761	0	0	0
TCGA_TCGA-D7-A4YX	0.0762697	0	0.0169309	0.225519	0	0.00185977	0.174988	0.0582858	0	0.0103874	0.000670136	0.0171253	0	0.00112322	0.154537	0.14587	0.001605	0.0128761	0.097222	0	0	0.00472955
TCGA_TCGA-BR-A4CS	0.00921764	0	0.0576338	0.0063181	0	0.224013	0.0434668	0	0	0	0.0702429	0	0.0232893	0.177108	0.0297687	0	0	0.176474	0.00059606	0.0747687	0	0.107103
TCGA_TCGA-BR-4191	0.0257602	0	0.0404531	0.0871857	0	0.152626	0.0475522	0.0118669	0.00286525	0.00586646	0.021324	0	0.0041815	0.0557977	0.0673447	0.160659	0.155315	0	0.10443	0	0.0406037	0.0161685
TCGA_TCGA-B7-A5TI	0.0568007	0	0.0552947	0.132618	0	0.0484975	0.045201	0.0236235	0.0479113	0	0	0.0110805	0	0.0387645	0.120159	0.165809	0.0341247	0.0115732	0.208543	0	0	0
TCGA_TCGA-IP-7968	0.0762437	0	0.00564443	0.329397	0	0.0100002	0.074356	0.0604468	0.0233942	0	0	0.0198484	0.0241721	0.0362022	0.0669894	0.0436047	0.0389308	0.00215004	0.18862	0	0	0
TCGA_TCGA-IN-A6RO	0.0473885	0	0.0297073	0.0594929	0	0.209716	0.0783674	0.0349749	0	0	0.0501259	0.0156859	0.00630302	0.0962954	0.0998576	0.0835806	0.0271861	0.026469	0.134849	0	0	0
TCGA_TCGA-BR-4280	0.000615636	0	0.133292	0.135602	0	0.0161523	0.222172	0.0428652	0	0.0363265	0	0	0	0.085003	0.10527	0.126003	0.0279279	0	0.048809	0	0.019457	0.000504574
TCGA_TCGA-IN-7808	0.185271	0.122027	0.036043	0.157325	0	0.137109	0.0139276	0.0561989	0.0456732	0.0677273	0	0.0182237	0	0.0393479	0.0682066	0.0425066	0	0	0.00420411	0	0.00620933	0
TCGA_TCGA-D7-8572	0.0880573	0	0	0.0366407	0	0.0943488	0	0.05644	0.0183792	0	0.0342004	0	0	0.423223	0.0715044	0.121615	0	0.00390612	0.0409982	0.00433692	0	0.00634959
TCGA_TCGA-BR-8366	0.0270749	0.0124427	0.0328338	0.171985	0	0	0.190747	0.00729483	0	0.00719606	0	0.03765	0.00718416	0.118985	0.138324	0.130513	0.0114411	0	0.106328	0	0	0
TCGA_TCGA-3M-AB47	0.0864882	0	0.102162	0.124448	0	0.397107	0.0159088	0	0.0138903	0.0200234	0.0179508	0	0	0	0.0322534	0.113506	0.0375196	0.0210331	0	0.0177092	0	0
TCGA_TCGA-CD-A48A	0.0469833	0	0	0.110898	0	0.0899531	0	0.0642791	0.0125294	0	0	0.0370207	0.0276311	0.103521	0.120937	0.296186	0.0380922	0	0.0519702	0	0	0
TCGA_TCGA-VQ-A8PC	0.0916338	0	0.0918624	0.0762764	0	0.154898	0.0162552	0.00259479	0	0	0.00489162	0.00480476	0.00166005	0	0.0345936	0.141623	0.0706539	0.0677936	0.229899	0	0	0.0105588
TCGA_TCGA-D7-6528	0.0052103	0	0.0273601	0.0461185	0	0.0522672	0.0159012	0.00408648	0.0566223	0.00619221	0.142182	0	0	0.352815	0.0312695	0.0413552	0	0.0254223	0	0.189563	0	0.00363554
TCGA_TCGA-BR-6707	0.0317392	0	0.0176224	0.293837	0	0	0.0628039	0.0634929	0.0648097	0.0508214	0	0.0398505	0	0.0962336	0.0758064	0.099777	0.0121005	0.000441904	0.0906636	0	0	0
TCGA_TCGA-BR-8368	0.0249989	0	0.0724812	0.161205	0	0.239421	0.112411	0.0845895	0.0719731	0	0.017907	0	0	0.0279583	0.0425533	0.0719716	0.0228224	0.00234019	0.0473675	0	0	0
TCGA_TCGA-HU-A4HD	0.0711978	0	0.00241266	0.0466325	0	0.136519	0.000259637	0.0340362	0.0552085	0	0	0.023017	0	0.197161	0.0509691	0.103965	0.0393292	0.000411249	0.238881	0	0	0
TCGA_TCGA-R5-A7O7	0.0108299	0	0.0464824	0.0889459	0	0.376437	0.0321457	0.0445943	0.0519959	0	0.0391861	0	0.000674627	0.102268	0.0531838	0.0117993	0	0.0223008	0.0414692	0.0692941	0	0.0083936
TCGA_TCGA-RD-A7BS	0.0344326	0.087756	0.00289631	0.0610294	0	0.129778	0.000718822	0.0539978	0.0157935	0.0215863	0	0.0455575	0	0.0954804	0.128552	0.0061362	0.0364348	0.0252928	0.252797	0	0	0.00176091
TCGA_TCGA-BR-A4J5	0.0470143	0	0	0.102079	0	0.120938	0.00945269	0.0116664	0.0100533	0.00363161	0	0.0460703	0	0.240074	0.0401135	0.112238	0.0195575	0	0.237111	0	0	0
TCGA_TCGA-VQ-AA6F	0.136922	0	0.135581	0.0737808	0	0.141014	0.0264631	0.030974	0.0242371	0	0	0.013847	0	0.0560678	0.120575	0.0223747	0	0.0131189	0.205045	0	0	0
TCGA_TCGA-HF-7133	0.012387	0	0.0299448	0.0787571	0	0.135356	0.0485746	0.0187857	0.028545	0	0	0.029654	0	0.17097	0.0443874	0.188517	0	0.000814671	0.196775	0	0	0.0165308
TCGA_TCGA-D7-8575	0.0496998	0	0.057084	0.0406198	0	0.116949	0	0.0149399	0.021067	0	0	1.99545e-05	0	0.515937	0.0183953	0.0886403	0	0.00894846	0.0676992	0	0	0
TCGA_TCGA-BR-8077	7.47861e-05	0.00521465	0	0.107336	0	0.167988	0.109807	0.0288128	0.0388474	0.0107032	0	0.0261975	0.0204608	0.129793	0.0964166	0.0616078	0.059205	0.0177857	0.119751	0	0	0
TCGA_TCGA-CD-8531	0	0.382666	0.189589	0.0440973	0	0	0.0186981	0.0407201	0.00396124	0.0221238	0	0	0	0.0220057	0	0.125487	0.0072727	0.140255	0	0.00258027	0	0.000542772
TCGA_TCGA-BR-8485	0.0208967	0	0.0951654	0.199362	0	0.119897	0.0837298	0.0290093	0.0160451	0.0141502	0	0.0454578	0.0256376	0.136637	0.0405158	0.0333641	0.0100524	0.0110342	0.119045	0	0	0
TCGA_TCGA-BR-4361	0.0200427	0	0	0.0964777	0	0.188036	0.112138	0.0155635	0	0.0897297	0	0	0	0.0260191	0.113197	0.131275	0.0842785	0	0.120648	0	0.00259486	0
TCGA_TCGA-IN-A7NU	0	0.0171184	0.0211343	0.138516	0	0.0333452	0.0947988	0.0432061	0.0330095	0	0	0	0.00386653	0	0.135469	0.193279	0.0552591	0.0334084	0.143263	0.0207767	0	0.0335501
TCGA_TCGA-HU-A4H5	0.0181185	0	0.165154	0.113916	0	0.0829641	0.0225789	0.0590034	0.0151543	0.00323105	0	0.0325505	0	0.237218	0.0825368	0.0836805	0	0	0	0.0332665	0	0.050628
TCGA_TCGA-RD-A7BW	0.0322513	0	0	0.377229	0	0.124714	0	0.00250494	0.00313461	0.0691608	0	0.057159	0.00278115	0.0033438	0.122789	0.110265	0.0102938	0	0.0827238	0	0.00164951	0
TCGA_TCGA-D7-8579	0	0.0294537	0.0234496	0.0512912	0	0.116929	0	0.000753281	0.032293	0	0	0.0312787	0.0405829	0.0270416	0.00968072	0.0765464	0.074463	0.0203731	0.419889	0.00415845	0	0.0418161
TCGA_TCGA-BR-8486	0.0067613	0	0.0031452	0.00522144	0	0.280355	0.0913687	0.0494565	0.0156866	0.0141379	0.0734108	0	0	0.247739	0.0338201	0.0337939	0.0216935	0.0287134	0.0489296	0.0457671	0	0
TCGA_TCGA-VQ-AA68	0.145599	0	0.00803636	0.100173	0	0.124569	0.0554745	0.049249	0.0507133	0	0	0.0221721	0	0.0980634	0.0437657	0.0552729	0.00265848	0.0412963	0.202957	0	0	0
TCGA_TCGA-BR-8677	0	0	0.0220818	0.326322	0	0	0.0473666	0.0548681	0.0606482	0.0518802	0	0.0671292	0	0.0312047	0.174681	0.0666803	0.0158107	0	0.0813274	0	0	0
TCGA_TCGA-HU-A4HB	0.146897	0.0661612	0.053138	0.0883461	0	0.13994	0.0124073	0.068559	0.0360677	0.00550521	0	0.0431192	0	0.102206	0.0465712	0.0296569	0	0.0055906	0.155835	0	0	0
TCGA_TCGA-BR-7707	0	0	0.0200773	0.169849	0	0.0657205	0.161907	0.0172575	0	0.0048911	0.0265881	0.0257177	0	0.0857202	0.1065	0.113803	0	0.0504858	0	0.129198	0	0.022284
TCGA_TCGA-VQ-A8P8	0.0840067	0.106296	0.0440443	0.0601771	0	0.198574	0.00472058	0.0616769	0.0261398	0	0	0.0264523	0	0.0485929	0.0169839	0	0	0.0576743	0.258131	0	0	0.00653009
TCGA_TCGA-BR-8384	0.074347	0	0	0.195672	0	0.115578	0.00551364	0	0.0116961	0.051172	0	0.0376118	0.0249011	0.0137885	0.0680667	0.105694	0.00352362	0.0282978	0.264138	0	0	0
TCGA_TCGA-HU-A4H2	0.0359512	0	0.0376318	0.224003	0	0.0540373	0.0844251	0.0324341	0.0594106	0	0	0.0434464	0	0.0851744	0.0732162	0.0238232	0.0740643	0.00523347	0.165461	0	0	0.00168767
TCGA_TCGA-BR-8361	0.0702661	0	0.00968769	0.232573	0	0.0440029	0.136989	0.0739894	0.091056	0.0131223	0.00899438	0	0	0.0395813	0.0479637	0.0826766	0.0130628	0.0749795	0.0510811	0	0	0.00997348
TCGA_TCGA-D7-6527	0.0310325	0	0.152011	0.0636674	0	0.14658	0	0.0174057	0.0430637	0	0	0.0179076	0	0.150312	0.0844564	0.0440487	0.00762814	0.0115061	0.180789	0	0	0.0495917
TCGA_TCGA-RD-A8MW	0.000864432	0	0.101244	0.0797841	0	0.129948	0.0448473	0.0438905	0.0224676	0	0.0194891	0	0.00716174	0.194308	0.167429	0.138053	0.0115454	0.00450956	0.0162816	0	0	0.0181782
TCGA_TCGA-BR-4257	0.00337142	0	0	0.060164	0	0.045476	0.160112	0.0468653	0	0.0344579	0.0147838	0	0	0.164854	0.069122	0.261705	0.0436597	0	0.0133518	0	0	0.0820767
TCGA_TCGA-CG-4475	0.0510044	0	0	0	0	0.256757	0	0	0	0	0.0117833	0	0.01043	0.121176	0.0140994	0.12852	0	0.0534007	0	0.229355	0.0561786	0.0672951
TCGA_TCGA-CD-5801	0.0382667	0	0.00797399	0.403661	0	0	0.190626	0.0268034	0.0290931	0	0	0.00877603	0.00743163	0.00382465	0.0739429	0.106822	0.0213016	0.00176259	0.0797143	0	0	0
TCGA_TCGA-VQ-A8PP	0.0978148	0	0	0.233183	0	0.0282364	0.166223	0.0427199	0.0471954	0	0.0376888	0.00354825	0.000416194	0.0755016	0.116515	0.0853151	0	0.00933784	0.056304	0	0	0
TCGA_TCGA-RD-A7C1	0.0120714	0	0	0.190691	0	0.132809	0.119959	0.0400963	0.013776	0	0.0200302	0	0	0.0885717	0.091341	0.1067	0.0377999	0.00614411	0.0766684	0	0	0.0633426
TCGA_TCGA-HU-8604	0.0230645	0	0.0658646	0.227324	0	0.0248724	0.194878	0.0345824	0.00384263	0	0.0737606	0.00721762	0	0.152749	0.0599663	0.0799471	0.00368549	0	0	0.0280531	0	0.0201923
TCGA_TCGA-BR-6456	0.0245357	0.00208052	0	0.100519	0	0.152787	0.00336546	0.0146101	0.0604935	0	0	0.0587217	0	0.157894	0.0910079	0.124421	0.0271502	0	0.182414	0	0	0
TCGA_TCGA-BR-7901	0.03432	0	0.00450658	0.129528	0	0.045754	8.09299e-06	0.0218299	0.0443901	0.00547884	0	0.0159297	0	0.341981	0.151205	0.126504	0.013773	0.0188611	0.0395623	0	0	0.00636717
TCGA_TCGA-BR-4371	0	0	0.0401134	0	0	0.401791	0.0283453	0	0	0.0134728	0.0540821	0	0	0.0955212	0.100993	0.143292	0.0272644	0.0170662	0.0758389	0	0.00222004	0
TCGA_TCGA-VQ-A8PF	0.0326061	0	0.0161801	0.220213	0	0	0.13884	0.0513336	0.018028	0	0.0450615	0	0.022254	0.0513823	0.104158	0.123018	0.0457664	0.0178688	0.113289	0	0	0
TCGA_TCGA-BR-7715	0.0290266	0	0	0.0361767	0	0.112279	0	0.0482681	0.0152945	0.0205169	0	0	0	0.295517	0.0720204	0.137615	0.00473137	0	0.228555	0	0	0
TCGA_TCGA-BR-4367	0.00166101	0.00710726	0	0.0661984	0	0.0952516	0.127339	0.0155589	0.00739355	0.0176498	0	0.0503182	0	0.0341163	0.104356	0.237671	0.0218709	0.0102316	0.156641	0	0	0.0466364
TCGA_TCGA-D7-A74A	0.00724616	0.00813673	0.011971	0.215553	0	0.190276	0	0.046953	0.124493	0	0	0.0368665	0.0309999	0	0.0809715	0.0660302	0.148675	0.0277476	0.000228463	0.00385307	0	0
TCGA_TCGA-BR-4253	0.00686937	0	0.0566801	0.232316	0	0	0.258927	0	0	0.0645115	0.0291157	0	0	0.0175896	0.0941354	0.150849	0.000586009	0.0152026	0.0557928	0	0	0.0174246
TCGA_TCGA-BR-8381	0.028712	0	0.0913558	0.251938	0	0.0413138	0.0855221	0.0889587	0.0303367	0	0	0.0130155	0.0118703	0.101386	0.0750248	0.0879295	0.0086953	0.0148079	0.0691334	0	0	0
TCGA_TCGA-FP-7998	0.0317497	0	0.0917405	0.166495	0	0.0316692	0.165997	0.00917916	0.0168667	0.00727976	0.0602615	0	0	0.143258	0.0912365	0.087232	0.000124354	0	0.0969104	0	0	0
TCGA_TCGA-CG-4306	0	0	0.0746299	0.0711542	0	0.170862	0.116097	0	0	0	0.0375246	0	4.74178e-05	0.0495149	0.0344332	0.128699	0.0123955	0.0583457	0	0.182635	0	0.0636618
TCGA_TCGA-HF-7131	0.0217213	0	0.0538397	0.10011	0	0.257909	0	0	0.0280223	0	0.019666	0.0208223	0	0.136995	0.0559289	0.00782628	0.0142186	0.0299159	0.214523	0	0	0.0385015
TCGA_TCGA-HU-8238	0.0545808	0	0	0.0307524	0	0.0751946	0	0.0340112	0.0333405	0	0	0.0497177	0	0.144138	0.0649594	0.0596045	0	0.0426288	0.402558	0	0	0.008514
TCGA_TCGA-BR-8081	0	0.0703977	0	0.148932	0	0.0142149	0.11915	0.0446591	0.0184076	0.0015082	0	0.04076	0.00385663	0.139337	0.133219	0.132743	0.0313894	0	0.101425	0	0	0
TCGA_TCGA-BR-8686	0.0621092	0	0	0.287053	0	0.0258387	0.0689357	0.0241053	0.0136423	0.027708	0	0.00575132	0.0213908	0.0430717	0.130893	0.0916669	0.00938545	0	0.188449	0	0	0
TCGA_TCGA-FP-8211	0.0157885	0.00902718	0	0.140388	0	0.334795	0.0159988	0.0265065	0.0607953	0	0	0.0551329	0	0.0567511	0.0967671	0.0248201	0.0103796	0.0307711	0.122079	0	0	0
TCGA_TCGA-BR-7197	0.0885098	0	0.0743675	0.0457219	0	0.0240094	0	0.040314	0.0205841	0.0431894	0	0	0	0.372197	0.0961802	0.126787	0.0142818	0	0.0538577	0	0	0
TCGA_TCGA-FP-7735	0.0241591	0.0453267	0.0326063	0.192521	0	0.0566414	0.00472203	0.0223313	0.083914	0.013498	0	0.0344077	0.00150043	0.138861	0.0972833	0.131846	0.0123328	0	0.10805	0	0	0
TCGA_TCGA-D7-A6EY	0.101518	0.0137473	0.0188543	0.130642	0	0.0449963	0.120406	0.0482651	0.0875584	0.0228084	0	0.0231322	0	0.13013	0.125062	0.0687052	0.0254653	0	0.0226412	0	0	0.016069
TCGA_TCGA-CG-4437	0.0511472	0	0	0.20906	0	0	0.107956	0.0838148	0.0157527	0.0152307	0.0093759	0.010946	0	0.0137913	0.075243	0.209528	0.0181309	0.0200975	0.0944401	0	0	0.0654856
TCGA_TCGA-D7-6815	0.0799394	0	0.0537329	0.0775806	0	0.141749	0.0293337	0.00154257	0.0533986	0	0.0440416	0	0	0.262923	0.0542612	0.12817	0.0124464	0.0123588	0.0485222	0	0	0
TCGA_TCGA-CD-8525	0.0689578	0	0.132016	0.205796	0	0	0.037423	0.0693609	0.0372035	0	0	0.0767163	0	0.148791	0.0815911	0.067493	0	0.0429458	0.0246475	0	0	0.00705773
TCGA_TCGA-CG-5719	0	0.00914145	0.0565186	0.045337	0	0.176692	0	0	0.0789448	0	0	0.0451737	0.0114715	0.328967	0.0347904	0.0960754	0.0178241	0	0.0806717	0.0023008	0	0.0160921
TCGA_TCGA-RD-A8NB	0.0538405	0.0126672	0	0.115641	0	0.115448	0.0675827	0.0329164	0.0887519	0	0	0.100692	0	0.0274291	0.161033	0.136267	0.00120472	0.00991479	0.0640275	0	0	0.0125837
TCGA_TCGA-BR-A4IV	0.0133785	0.0296439	0.0343503	0.107249	0	0.223871	0	0.0411712	0.0107231	0	0	0.0330443	0.0313958	0	0.0167735	0.261245	0.000436489	0.0403431	0.148366	0.00800854	0	0
TCGA_TCGA-FP-8099	0.0381643	0	0.0834195	0	0	0.121403	0	0.0208293	0.071596	0.0121675	0	0.0851192	0	0.198802	0.0982942	0.0907058	0	0.0454837	0.134016	0	0	0
TCGA_TCGA-CD-8530	0.0371196	0	0	0.123113	0	0.133926	0	0.00921921	0.0635439	0	0	0.0105406	0	0.0184524	0.0329067	0.0907915	0.14193	0.0151556	0.288062	0.0345688	0	0.000671267
TCGA_TCGA-CG-4469	0.0116333	0	0.0349896	0	0	0.134162	0	0	0	0.0200512	0.0691389	0	0	0	0.0210864	0.403028	0.0114903	0.094797	0	0.0924333	0.00433341	0.102856
TCGA_TCGA-VQ-A8PE	0.0726452	0.00634732	0.00827192	0.179731	0	0.0526476	0.107893	0.0544511	0.0558966	0	0	0.0217458	0	0.189549	0.077891	0.0778121	0.0123948	0.0292861	0.0534376	0	0	0
TCGA_TCGA-CD-8534	0.0978061	0	0.0691862	0.0946141	0	0.0449004	0	0.0239478	0.0309606	0.0630796	0	0	0	0.0858315	0.126955	0.122516	0.0130777	0	0.227124	0	0	0
TCGA_TCGA-VQ-A94P	0.1117	0	0.00478964	0.122248	0	0.238597	0	0.0436248	0.00752157	0.0357732	0	0.0560506	0.0617488	0	0.0977087	0.108878	0	0	0.111359	0	0	0
GSE84437_GSM2235557	0.0230649	0.0358099	0	0.0418403	0	0.250619	0	0.00603714	0.0851739	0	0.0450097	0.00379614	0.015016	0	0.0204057	0.261929	0.0497136	0.031196	0.130389	0	0	0
GSE84437_GSM2235558	0.0659357	0.0411966	0	0.0811016	0	0.145592	0.00320361	0.0564788	0.1103	0	0.0117444	0	0.0157803	0.290815	0.100683	0.0465303	0.00298072	0	0.0276581	0	0	0
GSE84437_GSM2235559	0.0745802	0.214503	0	0.098947	0	0.167505	0.0316082	0.100764	0.0476087	0	0.0568223	0	0.0089915	0.0972038	0.0417739	0.0399907	0	0.0148047	0.00489672	0	0	0
GSE84437_GSM2235560	0.00384006	0.000825827	0	0.190412	0	0.3156	0	0.0167267	0.0688164	0	0.0447749	0.00667312	0.0162395	0	0.0738944	0.214329	0.00558288	0	0.0422853	0	0	0
GSE84437_GSM2235561	0.120405	0.164656	0	0.0905151	0	0.237586	0.0103437	0.00669269	0.0301009	0	0.0234044	0.010038	0.0221639	0.111032	0.0221108	0.0981547	0	0.0108146	0.0419817	0	0	0
GSE84437_GSM2235562	0.0637766	0	0.0627017	0.0632925	0	0.230079	0.0266436	0.0230498	0.0526078	0	0	0.0306558	0	0.352216	0.0220152	0.0408251	0	0.0274981	0.00463919	0	0	0
GSE84437_GSM2235563	0.0506675	0	0	0.183103	0	0.0500511	0.0848354	0.0797759	0.0451944	0	0.0289541	0.0106491	0.0227529	0.266425	0.0659801	0.0791468	0.00211268	0	0.0303528	0	0	0
GSE84437_GSM2235565	0	0.0159724	0	0.215878	0	0.217134	0	0.0271645	0.0351247	0.0131882	0	0.0634061	0	0.0098912	0.105809	0.239815	0.0140136	0	0.0426034	0	0	0
GSE84437_GSM2235566	0.0873447	0.0381468	0	0.139303	0	0.127767	0	0.115139	0.0716676	0	0	0.0445372	0	0.0921501	0.115501	0.114129	0.0404642	0	0	0.0138501	0	0
GSE84437_GSM2235567	0	0.0630138	0.122799	0.2204	0	0.125334	0	0.0507455	0.117701	0	0.0327947	0	0	0.0197023	0.0399842	0.0947714	0.059487	0	0.0226097	0.0306571	0	0
GSE84437_GSM2235570	0.0500488	0	0	0.0291651	0	0.0466073	0	0.0336951	0.0440714	0	0.0409361	0	0	0.564938	0.0277944	0.129331	0	0	0	0.0334123	0	0
GSE84437_GSM2235571	0.00782704	0	0	0	0	0.239573	0.0854057	0.0278577	0.0366341	0	0.0753968	0	0	0.325071	0.026466	0.0697893	0	0	0	0.0908221	0	0.0151574
GSE84437_GSM2235572	0.014243	0.0342612	0.0620544	0.252364	0	0.0826682	0.0203762	0.112008	0.0829034	0	0.0211071	0	0	0.0931947	0.132757	0.0633187	0	0	0.0287451	0	0	0
GSE84437_GSM2235573	0.0136187	0.0133707	0	0.112263	0	0.247478	0.100972	0.0458072	0.0120607	0	0	0.0615565	0.0331475	0.100439	0.0950957	0.0542953	0.0060184	0.0273584	0.0765183	0	0	0
GSE84437_GSM2235575	0.0450489	0	0.00527885	0.0913418	0	0.168675	0.0513422	0.0244224	0.0473705	0	0.014259	0	0	0.260055	0.0253048	0.09314	0	0.0631355	0	0.0870977	0	0.0235286
GSE84437_GSM2235576	0.0324419	0	0.0211624	0.143459	0	0.104685	0.157939	0.0151306	0	0	0.0592081	0	0.00708751	0	0.0958779	0.215236	0	0.0358098	0.109554	0	0	0.0024086
GSE84437_GSM2235577	0.012172	0.0365019	0	0.0885176	0	0.343014	0.00615522	0.017098	0.031004	0	0.0780737	0	0.0362259	0.108108	0.0515225	0.0689716	0.0348115	0.0395911	0.0445941	0	0	0.00363889
GSE84437_GSM2235578	0.01071	0	0.0189484	0.109626	0	0.191403	0.160918	0	0.00909623	0	0.0759212	0	0	0.305589	0.0690559	0.0184742	0.00180214	0	0.0284559	0	0	0
GSE84437_GSM2235579	0	0	0	0.0651601	0	0.281645	0.101424	0	0.000938595	0	0.0944363	0	0.0108547	0.0511803	0.12293	0.135594	0.0680106	0.017683	0.0456365	0	0	0.00450773
GSE84437_GSM2235580	0.0262371	0.0698725	0.136407	0.0949711	0	0.196053	0.0499062	0	0.00175489	0	0.0518578	0	0.0161328	0.0189752	0.0467455	0.128787	0.017426	0.0306089	0.0755987	0	0	0.0386658
GSE84437_GSM2235585	0.0228981	0	0.0342649	0.0814325	0	0.173405	0.0878819	0.0196078	0	0.0073114	0.0146623	0	0	0.191232	0.149019	0.178956	0.00695204	0	0.032102	0	0	0.000275565
GSE84437_GSM2235586	0.0257921	0.0136015	0.0310167	0.193864	0	0.177803	0.0820006	0.0399888	0	0.0339407	0.0138417	0	0.0130291	0.12247	0.0949634	0.086798	0.0245551	0	0.046335	0	0	0
GSE84437_GSM2235587	0.075726	0	0	0.126658	0	0.236875	0.0228998	0.0080377	0	0	0.0516558	0	0.031037	0.133715	0.0942159	0.0846516	0.00500598	0.00733731	0.122185	0	0	0
GSE84437_GSM2235588	0.0672891	0	0	0.0755632	0	0.225418	0	0	0	0.0101089	0	0.0239556	0.0707806	0	0.0538648	0.301732	0	0	0.133871	0.0358765	0	0.00154003
GSE84437_GSM2235593	0.00255973	0.000873614	0.0778998	0.0755663	0	0.251476	0.0762005	0.0300858	0.00733134	0	0.0482715	0.00595874	0.0181394	0.103944	0.113219	0.0627106	0.022916	0.011915	0.0644368	0	0	0.0264955
GSE84437_GSM2235595	0.0686998	0.129515	0.0213709	0.201005	0	0.159342	0.0164787	0.0335715	0.0630395	0	0.0180002	0	0	0.111211	0.0491531	0.0503449	0	0.0250053	0.0462709	0.00699236	0	0
GSE84437_GSM2235596	0.0383747	0	0.102366	0.153527	0	0.270415	0.0279333	0.0460296	0.014442	0	0.0205159	0	0.0186057	0.0568947	0.0932751	0.0310032	0.0337127	0.0258889	0.0633653	0	0	0.00365023
GSE84437_GSM2235598	0.0865873	0.230205	0.0196588	0.147741	0	0.11321	0.00827968	0.0781588	0.052422	0	0.0202467	0	0.0117821	0.0948021	0.043296	0.051864	0	0.0159901	0.0257565	0	0	0
GSE84437_GSM2235599	0.0724237	0	0.0823148	0.226577	0	0.0809745	0.101715	0	0.029953	0	0.00932236	0.010367	0.00472754	0.116198	0.0412251	0.0878754	0.0463038	0.0225789	0.0650112	0	0	0.00243264
GSE84437_GSM2235600	0	0	0.0490551	0.054195	0	0.124775	0	0.0107396	0	0	0.015009	0	0.0361173	0.373964	0.0399293	0.106894	0.0164764	0.0186253	0.0753659	0.078853	0	0
GSE84437_GSM2235601	0.107988	0	0.0627733	0.0835746	0	0.141455	0	0.0362114	0.0328199	0	0.00378357	0	0.0616103	0.0511761	0.062119	0.0993889	0.0275285	0.0382339	0.191337	0	0	0
GSE84437_GSM2235602	0.119209	0.0839623	0	0.148341	0	0.152536	0	0.071806	0.0903898	0	0	0.0213093	0.0209361	0.107778	0.0660961	0.0287014	0	0.0479777	0.040957	0	0	0
GSE84437_GSM2235604	0.0270585	0	0.00564119	0.149483	0	0.101945	0.206016	0.0373168	0	0	0.0310351	0.00761309	0	0.0503159	0.0957031	0.127886	0.0160219	0.0121497	0.128597	0	0	0.00321821
GSE84437_GSM2235605	0.0189703	0	0	0.194327	0	0.153986	0	0.0449032	0.0173725	0	0	0.0280202	0.0332569	0	0.0626949	0.157224	0.0200219	0	0.269223	0	0	0
GSE84437_GSM2235606	0.0338042	0.0440598	0	0.19229	0	0.263888	0.011597	0.010323	0.0278193	0	0	0.00904819	0.0437092	0.0791467	0.0396693	0.0636896	0.00653524	0.0377561	0.136665	0	0	0
GSE84437_GSM2235607	0.00955886	0	0.00376195	0.0757543	0	0.131544	0.0514119	0	0	0	0.00868316	0.0114241	0.0388101	0.319174	0.0562822	0.132382	0	0	0.0552504	0.00782171	0	0.0981403
GSE84437_GSM2235609	0.015709	0	0.0800045	0.216125	0	0.0457098	0.0527365	0.0381953	0.0243849	0.0640898	0	0.0265183	0	0.0916156	0.0711503	0.0587101	0.0282731	0	0.186778	0	0	0
GSE84437_GSM2235610	0.0331361	0	0	0.107228	0	0.135708	0	0.0328976	0.00512993	0.0210909	0	0.0463186	0.00135993	0.0731522	0.0666913	0.219298	0.0209041	0.0173233	0.217059	0	0	0.00270336
GSE84437_GSM2235611	0.0257935	0	0.119932	0.0675291	0	0.268502	0	0	0.0522798	0	0	0.0237044	0.00941056	0.0415726	0.0327427	0.0743059	0.059831	0.0214469	0.201976	0	0	0.000973596
GSE84437_GSM2235612	0.0133799	0.0422496	0.00330883	0.174925	0	0.205634	0	0.00643873	0.0655084	0	0	0.0745602	0.0117026	0.0322597	0.077661	0.0903326	0.00983338	0.00981801	0.180272	0	0	0.00211591
GSE84437_GSM2235614	0.0619201	0	0.0419783	0.252342	0	0.0473506	0.155555	0.0497393	0.0185877	0	0.0383881	0	0.0139794	0	0.0624069	0.179358	0.00163939	0.0143486	0.0610775	0	0	0.00132879
GSE84437_GSM2235616	0.054821	0	0.0674814	0.168082	0	0.0739348	0.105677	0.00839821	0.0361322	0	0	0.0506558	0	0.0374512	0.0674701	0.0569128	0.0554505	0	0.141817	0	0	0.0757155
GSE84437_GSM2235619	0.0113668	0.0630231	0	0.070659	0	0.21736	0	0.0371904	0.089171	0	0	0.0595686	0.0145197	0.0477657	0.072583	0.10973	0.0187022	0.019026	0.169334	0	0	0
GSE84437_GSM2235620	0.0669352	0	0.0809498	0.0620912	0	0.329701	0.0311132	0.0291693	0.0843494	0	0	0.020653	0.0030633	0.135305	0.0801524	0.0481641	0	0.00756635	0.0193188	0.00146785	0	0
GSE84437_GSM2235622	0.0791519	0.147923	0	0.119126	0	0.248623	0.0235081	0.0623802	0.0423322	0.000125005	0	0	0	0.0347487	0.0674187	0.0648077	0	0.0225421	0.0873127	0	0	0
GSE84437_GSM2235623	0.00439012	0	0.0778115	0.010396	0	0.236019	0.0451826	0.0215019	0	0	0	0.0968032	0	0.107331	0.159891	0.0545696	0	0.000689373	0.109054	0	0	0.0763611
GSE84437_GSM2235624	0.0678757	0	0.0105656	0.135285	0	0.165404	0.0517093	0.0465335	0.000754079	0.0107882	0	0	0	0.167268	0.0815137	0.127813	0.0245474	0	0.0744702	0	0.00890383	0.0265685
GSE84437_GSM2235625	0	0.0139377	0.102379	0.110785	0	0.140953	0.00150968	0	0.00556299	0.0292952	0	0.0377473	0	0	0.0697594	0.115536	0.056715	0	0.310519	0	0	0.00530079
GSE84437_GSM2235626	0.0424148	0	0.0306126	0.0635148	0	0.135203	0.0175649	0.00250282	0.0152658	0	0	0.00939026	0.00660974	0.0729891	0.0177076	0.17929	0.108558	0.00357164	0.276234	0	0.00967765	0.00889305
GSE84437_GSM2235627	0.0714935	0	0.0318588	0.053151	0	0.256231	0.0424799	0.0242832	0.0063845	0	0	0.0284622	0.0304931	0.090708	0.105701	0.129809	0.0286694	0	0.0531703	0	0	0.0471045
GSE84437_GSM2235628	0.0383019	0	0.0659408	0.0276491	0	0.216071	0.0251208	0	0.0310334	0	0.00639049	0	0.00422728	0.166961	0.00626777	0.169268	0.053363	0.013294	0.16623	0	0	0.0098811
GSE84437_GSM2235629	0.0719772	0	0.140935	0.0799724	0	0.130312	0.0425399	0	0.0162698	0.00567205	0.000775938	0	0.0499827	0.0809417	0.054549	0.0702612	0.0287809	0.0150008	0.191122	0	0	0.0209076
GSE84437_GSM2235630	0.0604461	0.112091	0.0198458	0.168578	0	0.136165	0	0.0230595	0.00672712	0	0	0.0522242	0.0359932	0	0.016813	0.125159	0.0499403	0.00922484	0.183734	0	0	0
GSE84437_GSM2235631	0.0115046	0	0.0415325	0.191176	0	0.320582	0.0133062	0	0.00815798	0	0	0.0529537	0.0183603	0.0223308	0.068782	0.0609752	0.0299271	0	0.160412	0	0	0
GSE84437_GSM2235632	0.0281334	0.0355211	0.0276654	0.0919135	0	0.196835	0.0444897	0.00798226	0.0256322	0.00306699	0	0.0267205	0.00131437	0.108829	0.0885929	0.0606481	0.0648644	0	0.182042	0	0	0.00574909
GSE84437_GSM2235633	0.0132879	0.0231556	0	0.10842	0	0.244845	0	0.0216221	0.0141034	0.0352537	0	0.0403566	0.0183854	0	0.0893417	0.148754	0.0746453	0	0.115628	0	0	0.0522013
GSE84437_GSM2235634	0.0421428	0	0	0.0411022	0	0.184447	0	0	0.0256921	0	0.00346915	0.00973111	0.0375767	0.0246556	0.0875195	0.0976458	0.0236157	0.0239954	0.385517	0	0	0.0128894
GSE84437_GSM2235635	0.0432606	0	0.0140076	0.0650369	0	0.0861222	0.192614	0.0471827	0	0	0.0737354	0.00726318	0.0144081	0.181474	0.0576615	0.0388935	0.0296962	0.0414255	0.107219	0	0	0
GSE84437_GSM2235636	0.0190035	0	0.0233755	0.0972067	0	0.257354	0.00405968	0	0	0.0604424	0	0	0.000314331	0.00831205	0.0468304	0.214621	0.0143692	0.013852	0.239755	0	0	0.000504182
GSE84437_GSM2235637	0	0.106792	0	0.17631	0	0.0603196	0.123958	0.0801008	0.0068625	0	0.0379764	0	0.00185759	0.111746	0.0668335	0.0685184	0.0169179	0.056822	0.0849854	0	0	0
GSE84437_GSM2235696	0.0153577	0	0.0355071	0.254053	0	0	0.240122	0.032741	0.0199691	0	0.0264196	0	0.00129032	0.101453	0.0705506	0.105202	0.0237065	0	0.0622795	0	0.011348	0
GSE84437_GSM2235698	0.0562782	0	0	0.134936	0	0.146222	0.0443774	0.0187722	0.003411	0.103451	0	0	0	0.0781084	0.134626	0.100818	0.0500857	0.0113715	0.0876463	0	0.0298967	0
GSE84437_GSM2235699	0.0209188	0	0.0173846	0.0823934	0	0.245291	0.0797492	0	0.00274455	0	0.0507021	0	0	0.23828	0.0646792	0.134422	0	0	0.0294696	0.0339653	0	0
GSE84437_GSM2235700	0.0742716	0.0124978	0	0.155791	0	0.175339	0.00663029	0.0189309	0.024417	0	0	0.052079	0	0.0735947	0.153882	0.0524342	0.027207	0	0.106033	0	0	0.0668925
GSE84437_GSM2235702	0.00512065	0	0	0.0789139	0	0.27405	0.0694724	0.00646694	0.0234457	0	0	0	0	0.210357	0.00876087	0.146836	0	0.104361	0.0522422	0	0	0.0199735
GSE84437_GSM2235703	0.123655	0	0.0862703	0.0986509	0	0.164577	0	0.0504782	0.0019194	0.0464128	0	0.0288042	0	0.0839977	0.0722061	0.123902	0	0.0140233	0.105103	0	0	0
GSE84437_GSM2235704	0.125151	0	0	0.0624297	0	0.0936224	0	0.0448013	0.0270654	0.0260913	0	0	0	0.340444	0.0465791	0.0957373	0	0	0.127205	0.0108737	0	0
GSE84437_GSM2235705	0.0336991	0.0156595	0	0.0475205	0	0.0994946	0	0	0.0541776	0	0.00166185	0	0	0.431147	0.0261305	0.107278	0	0	0.139824	0.0434074	0	0
GSE84437_GSM2235707	0	0.0687837	0.0734997	0	0	0.388537	0	0.010418	0.0125349	0	0	0.0392854	0.00523756	0.0636727	0.13362	0.0919358	0.0038609	0.00291418	0.0359104	0	0	0.0697898
GSE84437_GSM2235709	0.0210566	0	0.0214055	0.205206	0	0	0.208333	0.0667614	0	0	0	0.081337	0.0153169	0.168115	0.0990925	0.0461334	0.00487421	0	0.0623683	0	0	0
GSE84437_GSM2235710	0.0586654	0	0	0.0673758	0	0.245534	0	0.0436914	0.0029843	0	0.0270048	0.00224439	0.00798369	0.0375093	0.11239	0.0515945	0.191275	0.0131242	0	0.118104	0.0205183	0
GSE84437_GSM2235711	0.0185172	0.000584461	0	0.186172	0	0.0763813	0.0825168	0.0731332	0.00735136	0.0724832	0	0.0348188	0	0.0253436	0.145408	0.0279652	0.0682858	0.0557439	0.102915	0	0.0223802	0
GSE84437_GSM2235713	0.0944389	0.0838812	0	0.0803768	0	0.250324	0	0.0347718	0.0129263	0	0	0.0490101	0	0.200729	0.0492377	0.051404	0	0	0.0929	0	0	0
GSE84437_GSM2235715	0.038447	0	0	0.278261	0	0	0.20029	0.0481995	0	0	0.0315232	0.00232762	0	0.0512752	0.107503	0.11929	0.00858218	0	0.10863	0	0	0.00567117
GSE84437_GSM2235716	0.0917366	0	0	0.0205339	0	0.339376	0	0.0277412	0.0517089	0	0	0.0507857	0	0.180376	0.0713676	0.123422	0	0	0	0.0429523	0	0
GSE84437_GSM2235717	0.000394957	0	0	0.223027	0	0.186816	0.00145692	0.00718704	0.08941	0	0	0.00455634	0.00622044	0.0334226	0.0628505	0.0975353	0.0769775	0.00673895	0.203406	0	0	0
GSE84437_GSM2235718	0.0469826	0	0.223914	0.118991	0	0.182669	0	0.0505629	0.031415	0	0.0438525	0	0.00159011	0.0327885	0.0282896	0.0312584	0.0159978	0.0547454	0.133939	0.00300419	0	0
GSE84437_GSM2235719	0.0796012	0	0.0789423	0.102062	0	0.0893425	0.0143639	0.0281875	0.0592558	0	0.0174966	0.024084	0	0.220366	0.0894831	0.0947634	0.0112691	0	0.0270847	0.022051	0	0.0416464
GSE84437_GSM2235721	0.0253993	0	0.00765273	0.157259	0	0.142165	0.115664	0.0749437	0.00546442	0	0.098683	0	0.00602027	0.0641464	0.0219088	0.130071	0.0223468	0.0655479	0.0188897	0.0348926	0	0.00894523
GSE84437_GSM2235722	0.0296501	0	0.0796069	0.0680407	0	0.219905	0.0835955	0.0509756	0.0352652	0.0259787	0.0042061	0	0	0.0167703	0.0888765	0.0681178	0.0124095	0.0814581	0.108365	0	0	0.0267796
GSE84437_GSM2235724	0.0359017	0	0.0158689	0.0652656	0	0.163294	0.0100149	0.0743742	0.0103324	0.00207733	0.00155399	0	0.0162175	0.000139173	0.127762	0.207382	0.0692173	0.0262468	0.174352	0	0	0
GSE84437_GSM2235725	0	0	0.0444441	0.410614	0	0	0.200199	0.0278595	0	0.0176955	0.0180151	0.00980501	0.0173898	0.0654253	0.0691149	0.0742653	0.00235927	0.00597666	0.0368368	0	0	0
GSE84437_GSM2235726	0.0579468	0	0.0703619	0.182714	0	0.105833	0.0267507	0.0394082	0	0.0367677	0.010361	0	0	0.055501	0.18489	0.130617	0.00680606	0	0.0920434	0	0	0
GSE84437_GSM2235727	0.0756228	0	0.0430431	0.162356	0	0.130185	0.00548826	0.0302215	0.0438266	0.0257338	0	0.0189874	0.00887095	0.0237683	0.0480357	0.093448	0.0244926	0.0305087	0.235412	0	0	0
GSE84437_GSM2235728	0.00766053	0	0.0438377	0.0561527	0	0.200236	0.0104302	0.0757431	0.0264911	0	0.0176112	0	0.0278373	0.0338726	0.0661108	0.0257821	0.014472	0.0464596	0.340161	0.00516248	0	0.00197975
GSE84437_GSM2235729	0.087911	0	0	0.095895	0	0.165559	0.0710579	0.0370359	0.0180389	0.00738833	0.00176197	0.00786623	0.00772225	0.0704553	0.101105	0.120727	0.0235692	0.0099409	0.173967	0	0	0
GSE84437_GSM2235730	0.0544429	0	0.025265	0.0728266	0	0.212166	0.00516465	0.0397735	0.0699746	0	0.0374956	0	0	0.227266	0.0199115	0.0872137	0.00724981	0.0372684	0.0592182	0.0328831	0	0.0118808
GSE84437_GSM2235731	0.0468912	0	0	0.287135	0	0.031941	0.130976	0.0945451	0.0819891	0	0.0555565	0.0114606	0.00538613	0.0533135	0.0538282	0.0391142	0	0.036691	0.0520179	0	0	0.0191538
GSE84437_GSM2235732	0.0355699	0	0.152047	0.146567	0	0.11086	0.0575777	0.0407274	0	0.0572726	0	0	0	0.0364849	0.074015	0.134447	0.00326346	0.014908	0.0706916	0	0.0305346	0.0350345
GSE84437_GSM2235733	0.0194622	0	0	0.0520781	0	0.242834	0.0460761	0.0271662	0.0161034	0	0.0379688	0.0512412	0	0.234116	0.124913	0.0198637	0	0.00032058	0	0.0710955	0	0.0567612
GSE84437_GSM2235734	0.0789471	0	0.0103472	0	0	0.180529	0.00505661	0.00526373	0.0804803	0	0	0.0419965	0.0326667	0.0345724	0.0349974	0.102844	0.0594757	0.119203	0.213621	0	0	0
GSE84437_GSM2235735	0	0.0147081	0.00918591	0.0241828	0	0.113463	0	0.0442129	0.0250187	0	0	0.0547061	0	0	0.00925704	0.0426726	0	0.087598	0.0318675	0	0	0.543127
GSE84437_GSM2235736	0.00274514	0	0	0.0709355	0	0.0971201	0	0.0143784	0.146101	0	0.031896	0	0	0.432577	0	0.0499215	0	0.0204114	0	0.121759	0.00136268	0.0107921
GSE84437_GSM2235741	0.0304734	0	0	0.0444641	0	0.169497	0	0.0552605	0.0870428	0	0.0314756	0	0.00584543	0.284947	0.0774037	0.131195	0.0482464	0.00393838	0	0.0206869	0	0.00952399
GSE84437_GSM2235742	0.0311055	0	0.019205	0.178752	0	0.108431	0.0397643	0.0999679	0.0115298	0	0	0.0428858	0.0202008	0.174227	0.0993438	0.0711531	0.0239582	0	0.079476	0	0	0
GSE84437_GSM2235743	0.0240295	0	0	0.134199	0	0.132405	0.0265366	0.00922857	0.0130129	0	0	0.0385143	0	0.326716	0.0433783	0.180546	0.017797	0	0.0164444	0.030035	0	0.0071573
GSE84437_GSM2235744	0	0	0.204235	0.07776	0	0.317599	0.00049836	0	0.049247	0	0.0241245	0	0.0115603	0.0734593	0.00154178	0.0775371	0.00985651	0.0220061	0.123415	0.00716135	0	0
GSE84437_GSM2235745	0.049113	0	0.105466	0.311152	0	0	0.0582854	0.0663796	0.00409621	0	0	0.0947582	0.000314925	0	0.114143	0.117114	0	0	0.0791774	0	0	0
GSE84437_GSM2235746	0.0914172	0	0.192139	0.133386	0	0.25994	0.0117964	0.0727205	0	0.0288096	0	0	0	0.00474622	0.0424861	0.0452686	0	0.012052	0.0899581	0	0	0.0152796
GSE84437_GSM2235748	0.127098	0	0	0.0808522	0	0.224432	0.00561554	0.0371246	0.0112514	0	0.0404182	0.00236957	0.0299409	0.00207775	0.228399	0.0681031	0.0819467	0	0	0.0493029	0.0110682	0
GSE84437_GSM2235750	0.0548871	0	0	0.0167133	0	0.291115	0	0.0121332	0.0128966	0	0.0451416	0	0	0.30874	0.0257047	0.111203	0	0.0608714	0	0.0516487	0	0.00894478
GSE84437_GSM2235751	0.0690471	0	0	0.120082	0	0	0.129342	0.0871202	0	0.00381873	0.0243094	0.00557021	0.0113033	0	0.162754	0.215369	0.0418909	0.011765	0.0946573	0	0	0.0229708
GSE84437_GSM2235752	0.0692085	0	0.0739209	0.242106	0	0.112916	0.155904	0.0511465	0.0255673	0.000109386	0.0329279	0	0	0.0299196	0.0213613	0.041076	0	0.0495778	0.061947	0	0	0.0323115
GSE84437_GSM2235753	0.0503842	0	0.121188	0.20714	0	0.0742786	0.0560457	0.038084	0.0145809	0	0	0.033826	0.0283773	0.0100162	0.0885414	0.132995	0.0391271	0	0.105415	0	0	0
GSE84437_GSM2235754	0.0201654	0	0	0.0327092	0	0.135585	0	0.0134792	0	0	0.0360975	0	0.0308568	0.349303	0.0237447	0.139519	0	0.0328431	0.114343	0.023799	0	0.0475552
GSE84437_GSM2235755	0.0432418	0	0.0887058	0.265386	0	0.108071	0.00894296	0.0222977	0.0269919	0.0454059	0	0	0	0.00941157	0.0500777	0.0689546	0.0216143	0	0.240899	0	0	0
GSE84437_GSM2235756	0.110375	0	0.0199395	0.125497	0	0.181627	0	0.0415142	0.0180151	0	0	0.00587536	0.0087538	0.170592	0.117074	0.109159	0.00151133	0.0138604	0.0762065	0	0	0
GSE84437_GSM2235757	0.0985362	0	0.0823489	0.0520683	0	0.129581	0.0469904	0.0431044	0.0195554	0	0.00733389	0	0	0.151652	0.0833223	0.17494	0	0.00719125	0.0876642	0	0	0.0157116
GSE84437_GSM2235758	0	0.0564918	0	0	0	0.139159	0	0.00967566	0.0830108	0	0	0.0525373	0	0.36848	0.0455471	0.138048	0	0.00603688	0.0927934	0	0	0.00821966
GSE84437_GSM2235759	0.0506586	0	0	0.0873292	0	0.283671	0.0561501	0.00286706	0.0496872	0.0663886	0	0	0.0110842	0	0.0467793	0.174547	0.020501	0.0410764	0.1054	0	0	0.00385929
GSE84437_GSM2235761	0.0578582	0.152019	0	0.17986	0	0.131651	0	0.0361579	0.0701295	0	0	0.0183941	0.000166494	0.0236602	0.0557474	0.0750077	0.00418111	0.0103848	0.184783	0	0	0
GSE84437_GSM2235762	0.00276462	0	0	0.0388108	0	0.110847	0	0.036481	0.0591586	0	0	0.0388379	0	0.306994	0.036149	0.16391	0.0122782	0	0.148719	0.0249139	0	0.0201358
GSE84437_GSM2235763	0.078092	0.0415434	0	0.115202	0	0.209232	0.0152805	0.0730376	0.0947048	0	0	0.00422957	0	0.146955	0.122637	0.0170233	0	0	0.0820618	0	0	0
GSE84437_GSM2235765	0.0737624	0	0.0738344	0.0924924	0	0.119148	0.0455142	0.0260193	0.00595229	0	0.0848923	0	0	0.256013	0.055543	0.0910169	0	0.0094605	0.0115119	0.0548391	0	0
GSE84437_GSM2235767	0.0285455	0	0	0.151708	0	0.199302	0	0.0109951	0.00648413	0	0	0.0514302	0.0153732	0	0.0911035	0.122287	0.00396239	0	0.31881	0	0	0
GSE84437_GSM2235768	0.0317797	0	0.0255958	0.196242	0	0	0.164587	0.0498475	0	0	0.0371365	0.0073194	0	0.145522	0.120537	0.151256	0.00620252	0.00593755	0.0297946	0	0	0.0282422
GSE84437_GSM2235769	0.068283	0	0.00970797	0.0352721	0	0.162739	0	0.059945	0.047583	0	0	0.0306382	0	0.320953	0.045097	0.110633	0	0	0	0.0965643	0	0.0125847
GSE84437_GSM2235770	0	0.0335655	0	0.161226	0	0.134564	0	0.0148223	0.0997988	0.0184648	0	0.0828467	0	0.0588143	0.109522	0.0166953	0	0	0.239191	0	0	0.0304888
GSE84437_GSM2235771	0.0196946	0.076997	0	0.152956	0	0.170589	0	0.0121165	0.101906	0	0	0.0300154	0	0.063968	0.0896925	0.0330576	0.000497829	0.00460136	0.22076	0	0	0.0231482
GSE84437_GSM2235772	0.125326	0.0500764	0	0.122912	0	0.125654	0.0266636	0.0673518	0.027914	0	0	0.0209351	0.0177277	0.0653147	0.154496	0.0373924	0	0.0356939	0.122542	0	0	0
GSE84437_GSM2235773	0.039415	0.0461967	0	0.0448829	0	0.275426	0.0202712	0.0841983	0.00184204	0	0.00778483	0.0392614	0	0.0770261	0.114994	0.0779573	0.0119833	0.0298389	0.116278	0	0	0.0126439
GSE84437_GSM2235775	0.00238993	0.00994026	0	0.194859	0	0.112797	0.100613	0.042303	0.0229236	0.021906	0.0247757	0	0	0.0737891	0.0828625	0.139184	0	0.0108685	0.160789	0	0	0
GSE84437_GSM2235776	0.0601315	0	0.0253658	0.233542	0	0.0939222	0.116996	0.0259942	0.0293657	0	0.0184038	0.000215253	0	0.0393637	0.0904348	0.130885	0.0179314	0.00178597	0.115663	0	0	0
GSE84437_GSM2235777	0.00414207	0.01516	0	0.271975	0	0.0461015	0.172979	0.0506628	0.0110538	0	0.0176286	0.0401028	0.00263485	0.0979764	0.0936652	0.103083	0.00991037	0.00449596	0.058428	0	0	0
GSE84437_GSM2235778	0.0441251	0	0.00740815	0.0642422	0	0.204483	0.00972352	0	0.0322028	0	0.0556851	0	0.00267989	0.33204	0.0408914	0.128935	0	0	0.0234243	0.0541592	0	0
GSE84437_GSM2235779	0.0148325	0	0	0.285692	0	0	0.241953	0.057249	0	0	0.0728228	0	0.0203178	0.0226862	0.0924644	0.129841	0.00305158	0.00614056	0.0529491	0	0	0
GSE84437_GSM2235782	0	0.00266449	0.0903074	0.0920525	0	0.130257	0.0240297	0.0307926	0	0	0.0443254	0	0	0.269657	0.0478565	0.0912458	0	0.115599	0	0.0512294	0	0.00998277
GSE84437_GSM2235783	0.0758736	0	0.0608833	0.182994	0	0.16981	0.00132401	0.0322872	0.0202345	0	0.0166196	0.0123941	0.00945465	0.118154	0.0575452	0.0283291	0	0.0203708	0.193725	0	0	0
GSE84437_GSM2235784	0.0217449	0	0	0.306632	0	0.0551005	0.166181	0.0500927	0.0055165	0	0.0776966	0.00636353	0.00667548	0.0737678	0.0735907	0.0838384	0.0131974	0.0192804	0.0359852	0	0	0.00433627
GSE84437_GSM2235785	0.0115812	0	0.0663749	0.219615	0	0.0517296	0.130845	0.0270879	0.00103733	0	0.10949	0	0.0111482	0.0160077	0.0837254	0.0894366	0.0106685	0.0025723	0.109136	0	0	0.0595455
GSE84437_GSM2235786	0.185831	0.0909883	0.0775506	0.221129	0	0.115101	0	0.0578337	0.0284624	0.0158959	0	0.00953922	0	0	0.0433697	0.100746	0	0	0.0522447	0	0	0.00130848
GSE84437_GSM2235787	0.058769	0	0.0105484	0.0575447	0	0.303946	0	0.0696474	0.0703721	0	0	0	0	7.63653e-05	0.0760467	0.180007	0	0.0373888	0.127851	0.00780273	0	0
GSE84437_GSM2235788	0.0309125	0.0028169	0.126686	0.19127	0	0.0452625	0.083554	0.0504212	0.0191146	0.0369455	0	0.0288648	0.00938355	0.0623025	0.0975218	0.0671798	0.0215388	0.0222966	0.103929	0	0	0
GSE84437_GSM2235789	0.0185718	0.0102702	0	0.297259	0	0.064779	0.100916	0.107957	0.00171345	0	0.0101815	0	0.0136845	0.0864685	0.094239	0.0818238	0.00782849	0.0214272	0.055311	0	0.0275693	0
GSE84437_GSM2235790	0.114016	0.294292	0	0.0500912	0	0.2137	0.0100105	0.039882	0.0306708	0	0	0.00468613	0	0.089107	0.0599121	0.0140603	0	0.0202014	0.0593705	0	0	0
GSE84437_GSM2235791	0.015376	0.00789909	0	0.0625689	0	0.352135	0	0	0	0.00462329	0	0.0122416	0.0193639	0.0234809	0.16344	0.136474	0.0131855	0	0.189211	0	0	0
GSE84437_GSM2235792	0.0439211	0	0	0.118296	0	0.171964	0.0290828	0.00410754	0.0350361	0	0	0.0118699	0.0256642	0	0.152825	0.260326	0.0331526	0.0421252	0.0481954	0	0	0.0234351
GSE84437_GSM2235793	0.000735218	0.0124827	0.113567	0.0630239	0	0.244419	0.0471568	0	0.0151985	0	0	0.00408944	0.00322052	0.0787388	0.0569419	0.134201	0.00726008	0.019754	0.180803	0	0.0184077	0
GSE84437_GSM2235794	0	0.00601736	0	0.0498053	0	0.245294	0.155751	0.00625033	0	0.0183562	0.0199207	0	0	0.109043	0.108808	0.0414272	0.0452918	0.0253386	0.157549	0	0	0.0111481
GSE84437_GSM2235795	0.062129	0	0	0.023791	0	0.207203	0.00530031	0.000985407	0	0	0.0606873	0	0.102201	0.154015	0.00881356	0.20839	0	0.0818377	0	0.0187888	0.00962606	0.0562317
GSE84437_GSM2235796	0.10145	0	0	0.106019	0	0.148389	0	0	0	0.000394438	0	0.0106772	0.0702359	0.016083	0.0359108	0.0801497	0	0.0323438	0.316848	0.0428096	0	0.0386904
GSE84437_GSM2235797	0.011332	0	0	0.142211	0	0.223998	0.0569716	0.0657335	0	0.0112531	0.0505842	0.0228137	0.0105924	0.130797	0.092916	0.0789142	0.00557573	0.0269385	0.0693697	0	0	0
GSE84437_GSM2235798	0.0513582	0	0.030592	0.0399002	0	0.222189	0.00630818	0.0723519	0	0	0.0315209	0	0	0.080676	0.0664089	0.194957	0	0.0470346	0	0.126384	0	0.03032
GSE84437_GSM2235799	0.0821168	0	0.0669843	0.0658154	0	0.248812	0	0.0541203	0.00221175	0	0.0302701	0	0.0155305	0.0176052	0.0655874	0.110396	0.0041399	0.06466	0.130898	0.0172584	0	0.0235948
GSE84437_GSM2235800	0.0540261	0	0	0.308411	0	0.166887	0.0390099	0.0678439	0.0214724	0	0	0.0131847	0.00328688	0.0617342	0.0991257	0.0670306	0.00841208	0	0.0895754	0	0	0
GSE84437_GSM2235801	0.0385741	0.106862	0.123072	0.173521	0	0.147559	0	0.0561442	0.042773	0	0.0198078	0	0.0134852	0.0563242	0.0228831	0.0802874	0.0126659	0.0215305	0.0757089	0.00880236	0	0
GSE84437_GSM2235802	0.0643056	0	0.0243897	0.0754705	0	0.161117	0.126879	0.048995	0	0.00394875	0	0.0467594	0	0.0472676	0.111905	0.173718	0.00977879	0.0373784	0.0545576	0	0	0.0135285
GSE84437_GSM2235804	0	0.0182082	0	0.206072	0	0.157231	0	0.0511095	0.0455273	0.0128816	0	0.0534598	0	0.0419765	0.098224	0.160692	0.0152524	0.00685783	0.132508	0	0	0
GSE84437_GSM2235808	0.0961183	0	0	0.0641389	0	0.0996821	0.112655	0.106325	0.0263601	0	0	0.0550394	0	0.00871311	0.121771	0.141797	0.0570007	0.00674768	0.092776	0	0.0108753	0
GSE84437_GSM2235809	0.0324888	0	0	0.416087	0	0.00181006	0.137817	0.047694	0.0393945	0	0.0761298	0	0.0403926	0.0618013	0.10367	0.00775592	0	0	0.0221278	0	0	0.0128314
GSE84437_GSM2235811	0.0669088	0	0.0633609	0.119774	0	0.0990004	0.09607	0.0318647	0.0223297	0	0.0147827	0	0	0.126831	0.0618401	0.110303	0.0159148	0	0.118605	0	0	0.0524148
GSE84437_GSM2235813	0.118242	0	0.0574851	0.0806348	0	0.208588	0.000998693	0.119198	0.0131418	0.0176963	0	0.021881	0	0.103343	0.0978345	0.11576	0	0.0181506	0.0270457	0	0	0
GSE84437_GSM2235814	0.158951	0.0537569	0.00375749	0.146393	0	0.171196	0.0109698	0.0397578	0.0146738	0.0384737	0	0	0.00585484	0.0431908	0.0792665	0.0920141	0	0.0110955	0.130649	0	0	0
GSE84437_GSM2235815	0.00405985	0.00912169	0.0389664	0.158546	0	0.105718	0.12033	0.0953094	0.0027611	0	0.00777962	0	0	0.0665327	0.0769812	0.136115	0.0510123	0.0309258	0.0689587	0	0.0268828	0
GSE84437_GSM2235816	0.101552	0	0.029014	0.0873737	0	0.277867	0.0206424	0.0496021	0.00895457	0	0	0.0197592	0	0.0327952	0.143259	0.0398191	0.000383129	0	0.08828	0	0	0.100698
GSE84437_GSM2235818	0.0115198	0	0	0.221412	0	0.0344968	0.162603	0.0830588	0	0	0.0232609	0.00108655	0	0	0.0908126	0.144173	0.0126499	0.0353723	0.081463	0	0	0.0980912
GSE84437_GSM2235819	0.0471461	0	0.0371819	0.0242081	0	0.215168	0	0.00916029	0.0305854	0	0.0410266	0	0	0.311702	0.0519458	0.142708	0	0.0103287	0	0.0781402	0	0.000698552
GSE84437_GSM2235820	0.101894	0.0557946	0.0799523	0.141051	0	0.0996286	0.0209417	0.0651	0.0132506	0.00704608	0	0	0	0.0493767	0.0367705	0.0523718	0.0204891	0.0134727	0.24286	0	0	0
GSE84437_GSM2235821	0.0577172	0	0.054874	0.333386	0	0	0.133321	0.0596856	0.0259012	0	0.0303206	0	0.00744455	0.0279972	0.0538415	0.130515	0.0360938	0.0174911	0.031412	0	0	0
GSE84437_GSM2235822	0.0383663	0	0.000120339	0.0528165	0	0.112803	0.0149923	0.0743472	0.0181287	0	0.0242851	0.00325599	0	0.253101	0.0758001	0.199596	0.0648613	0.0365235	0	0.0310033	0	0
GSE84437_GSM2235823	0.098118	0.000556365	0.0371784	0.240436	0	0.181411	0.0288775	0.0699897	0.0201962	0	0	0	0.00498539	0.0106827	0.0459432	0.0836419	0.00919358	0.0220445	0.146745	0	0	0
GSE84437_GSM2235824	0.133732	0	0.0279943	0.209619	0	0.125745	0.0722328	0.0115206	0.032767	0	0.0449551	0	0.00765543	0.0139952	0.0714145	0.0954638	0.0146057	0.0254561	0.112843	0	0	0
GSE84437_GSM2235825	0.0322128	0	0	0.0282732	0	0.21591	0.0204715	0.000484552	0.0234183	0	0.0241581	0	0.0832247	0.124719	0.0785179	0.157251	0.0164456	0	0.162182	0.0327306	0	0
GSE84437_GSM2235826	0.105644	0	0	0.162435	0	0.0474015	0.0505032	0.101784	0	0	0.0438612	0.00838391	0.0271644	0.0565352	0.18627	0.136433	0.0156645	0.00604491	0	0.0103661	0	0.0415093
GSE84437_GSM2235827	0.0179026	0.0385694	0.0903638	0.172674	0	0.115725	0.00954171	0.0312991	0.0116816	0.0173913	0	0	0.00130808	0.00806304	0.0341622	0.0626087	0.0301107	0.0254575	0.333141	0	0	0
GSE84437_GSM2235828	0	0	0	0.156623	0	0.0976275	0.0840385	0.0237247	0	0.0125879	0	0.0219729	0.0145911	0.284774	0.0779729	0.154097	0.0348486	0.0202664	0.00932495	0	0	0.00755038
GSE84437_GSM2235829	0.0109373	0.0483865	0	0.162195	0	0.215026	0.0367712	0.0813411	0.0183811	0.00914666	0	0.020029	0	0.064453	0.116217	0.130663	0	0.0283686	0.0568769	0	0.00120735	0
GSE84437_GSM2235837	0.018708	0.0812863	0.049105	0.0933927	0	0.171035	0.0143712	0.0357958	0.0102056	0.0357151	0	0.0171839	0	0.0472509	0.0640334	0.18266	0	0	0.156687	0	0.0225695	0
GSE84437_GSM2235841	0.0118545	0.0330104	0	0.10118	0	0.108342	0	0.0181794	0.0160969	0	0	0	0.0548978	0.0153161	0.0417007	0.179318	0.034433	0.00302751	0.322526	0	0.0549468	0.00517064
GSE84437_GSM2235843	0.0545812	0	0	0.0936764	0	0.157411	0	0.0260765	0.00873228	0	0	0.028354	0.0242425	0.0512575	0.0524184	0.20511	0.045812	0.00484495	0.226482	0	0.0131582	0.00784309
GSE84437_GSM2235844	0.0668737	0	0.02478	0.212627	0	0	0.22624	0.017753	0.000298243	0	0.0375645	0	0	0.0436066	0.112564	0.113804	0.0228717	0.0345908	0.0699857	0	0	0.01644
GSE84437_GSM2235845	0.043582	0	0.0266687	0.214605	0	0.0713334	0.0827994	0.0638427	0.0254389	0	0	0.00934949	0	0.085994	0.145781	0.162873	0.0139771	0	0.0537547	0	0	0
GSE84437_GSM2235846	0.0747036	0	0.0481113	0.070583	0	0.229236	0.0541715	0.047208	0.0404231	0	0.0444163	0	0	0.096697	0.0577562	0.0807195	0.0685432	0.0281951	0.0214952	0.0302621	0	0.0074791
GSE84437_GSM2235847	0.0155933	0	0.053124	0.272629	0	0	0.193145	0.0864718	0.00798572	0	0.0488507	0	0.00176834	0.0221036	0.0899994	0.125727	0.0138637	0.000911185	0.0515266	0	0	0.016301
GSE84437_GSM2235848	0.0101191	0.126511	0	0.168075	0	0.253588	0	0.0304453	0.0317674	0	0	0.0218951	0.00844151	0	0.0514558	0.131296	0	0.0146206	0.151785	0	0	0
GSE84437_GSM2235849	0.0413857	0	0.231704	0.159783	0	0.183588	0.00253601	0.0484472	0.00122908	0	0	0.00466109	0.00169897	0.0320458	0.052344	0.0892128	0.00308571	0.0163033	0.131975	0	0	0
GSE84437_GSM2235850	0.14999	0	0.149747	0.0937419	0	0.223093	0.00893789	0	0.02245	0	0.0202891	0	0.0201522	0.077288	0.039895	0.054444	0.0120127	0.0265559	0.101404	0	0	0
GSE84437_GSM2235852	0.232325	0.139668	0	0.152228	0	0.203946	0.0317358	0.0623884	0.0212263	0	0.0205539	0	0.00955516	0	0.0132737	0.0373739	0	0.0567365	0	0.0176305	0	0.00135872
GSE84437_GSM2235853	0.0473312	0	0.061844	0.331408	0	0.00356843	0.122933	0.0807151	0.0341332	0	0.0745101	0	0.00289506	0.0562945	0.0589967	0.046266	0	0.0414505	0.0360253	0	0	0.00162827
GSE84437_GSM2235854	0	0	0.114484	0.150005	0	0.169879	0.0624583	0.0387764	0.0161902	0	0.010863	0	0.00234919	0.00826986	0.0375241	0.125867	0.083122	0	0.180212	0	0	0
GSE84437_GSM2235855	0.0609152	0.0399409	0.0791474	0.363509	0	0	0.0760948	0.0683628	0.00148978	0	0	0.00566301	0.000255399	0.0370909	0.133558	0.0560427	0	0.00363583	0.0742951	0	0	0
GSE84437_GSM2235862	0.00306229	0	0.0194369	0.335234	0	0	0.16971	0.0473498	0.00582944	0.027614	0	0.054254	0	0.0607469	0.0796279	0.136117	0.011128	0	0.0460837	0	0	0.0038064
GSE84437_GSM2235863	0.0042541	0.029284	0	0.0765961	0	0.204633	0	0.0422407	0.0476837	0	0	0.0345608	0.0610715	0.0464108	0.0564357	0.141261	0.0709698	0.0765841	0.108015	0	0	0
GSE84437_GSM2235864	0.044528	0	0.110019	0.0833183	0	0.221033	0	0.00369293	0.0475038	0.0164011	0	0.0298865	0.00166671	0.0532069	0.0248643	0.0865711	0.0348557	0.0166786	0.225774	0	0	0
GSE84437_GSM2235866	0.0507462	0	0	0.097915	0	0.0798789	0	0.0265392	0.054646	0	0	0.0202824	0	0.166758	0.0954668	0.148555	0.0803185	0	0.123416	0	0	0.055478
GSE84437_GSM2235867	0.0626746	0	0	0.143052	0	0.192471	0.0360664	0.0508432	0.0146497	0	0.0248273	0.0114058	0	0	0.145958	0.169195	0.0459784	0	0.066991	0	0	0.0358862
GSE84437_GSM2235878	0.067706	0	0.0947831	0.116667	0	0.179344	0.0615884	0.0618809	0	0.00812417	0.00637649	0	0	0.195206	0.0474308	0.0289208	0.00366985	0.0160765	0.0145399	0.0477596	0	0.049926
GSE84437_GSM2235879	0.0121179	0	0	0.119402	0	0.175365	0.0661097	0	0.0208559	0	0.0303172	0	0.0216538	0.0592564	0.0871025	0.160706	0.104892	0.0341548	0.0977228	0	0.00200836	0.00833585
GSE84437_GSM2235880	0.0186259	0.035612	0.0570112	0.206667	0	0.313653	0	0.00980958	0.00859867	0	0.00600637	0	0.0305638	0.0203827	0.0436045	0.0763944	0.0237176	0.00492288	0.126875	0.0175559	0	0
GSE84437_GSM2235881	0.0901024	0	0.110976	0.0652246	0	0.18942	0	0	0.0240619	0	0.0211148	0	0.0175515	0.0851448	0.0211033	0.0402303	0.0300175	0.0201077	0.239514	0.00904899	0	0.0363822
GSE84437_GSM2235882	0.0691744	0.0603788	0.0642745	0.114754	0	0.0952499	0.0208838	0.0674605	0	0.0519588	0	0.0158197	0.00489224	0.0179194	0.0820366	0.0513894	0.0737241	0.0079179	0.202165	0	0	0
GSE84437_GSM2235883	0.00762188	0.0401353	0.0895778	0.130779	0	0.118753	0.0201286	0.0393178	0.0198942	0	0	0.0210385	0.0122082	0.0483379	0.0388576	0.0603152	0.0237473	0.00502325	0.323009	0	0	0.00125559
GSE84437_GSM2235884	0.0812725	0.0394013	0.0323828	0.216276	0	0.0598247	0.0213664	0.0630422	0.041519	0	0	0.0309097	0.030912	0.0460009	0.0531889	0.0634622	0.00303797	0.02984	0.187564	0	0	0
GSE84437_GSM2235885	0.0125491	0	0.0124785	0.202351	0	0.0701059	0.123586	0.0528115	0	0	0.0696721	0.00449197	0	0.150187	0.0734567	0.162507	0.00394624	0.00185538	0.0600027	0	0	0
GSE84437_GSM2235886	0.00328151	0	0.00183565	0.0472354	0	0.163988	0	0	0.0101881	0	0.00704018	0.00331201	0.0139841	0.416459	0.0154083	0.121456	0.0387162	0.0806429	0	0.0764526	0	0
GSE84437_GSM2235888	0.15002	0.0755728	0.105669	0.174304	0	0.197349	0	0.0195379	0.0982328	0	0	0.0199083	0.0103644	0.0316404	0.0123896	0.0292597	0.00707493	0.0107659	0.0528235	0.00508811	0	0
GSE84437_GSM2235899	0.0401132	0.0171264	0.0491119	0.170105	0	0.171463	0	0.0655559	0.0373552	0	0	0.00462047	0.0155703	0.0867626	0.0693683	0.0198244	0.0201056	0.0201042	0.202222	0	0	0.0105912
GSE84437_GSM2235900	0.0389297	0.0270762	0	0.161368	0	0.110241	0.000911691	0.00746239	0.0189062	0.0205065	0	0.0292358	0.0245781	0.0359203	0.1275	0.202241	0.0402373	0	0.154886	0	0	0
GSE84437_GSM2235901	0.0790573	0	0	0.028099	0	0.105577	0.013752	0.0208895	0.0870881	0	0.00513169	0.00180937	0.00208023	0.362285	0.0982963	0.0319345	0.00626945	0.0328068	0.0312773	0.0892462	0	0.00440107
GSE84437_GSM2235902	0.0599796	0	0	0.209778	0	0.22787	0	0.00607187	0.0040448	0.0818521	0	0	0	0	0.0514103	0.12193	0.0212127	0.00384001	0.21201	0	0	0
GSE84437_GSM2235903	0.102798	0	0	0.0621517	0	0.0117877	0.0566397	0.0328562	0.0520456	0	0.0218496	0	0	0.410014	0.069297	0.0983481	0	0.00423476	0	0.0779784	0	0
GSE84437_GSM2235905	0.0803304	0.0808515	0.00390313	0.164616	0	0.178459	0.0123014	0.0100511	0.0226672	0	0	0	0.00832104	0.159722	0.0746111	0.115193	0.021496	0	0.0658276	0	0	0.00164902
GSE84437_GSM2235907	0.00309969	0	0.0299508	0.137151	0	0.112896	0.094566	0.0342222	0	0	0.0286459	0.107225	0.0171362	0.125542	0.10512	0.0802348	0	0.0887017	0	0.0143933	0	0.0211163
GSE84437_GSM2235908	0.136103	0	0	0.0872405	0	0.239063	0	0	0.0607393	0	0.0352117	0	0.0161085	0.184836	0.0281507	0.11208	0.0188666	0.00641168	0.0751893	0	0	0
GSE84437_GSM2235909	0.0591666	0	0.121854	0.168934	0	0.124261	0.0661404	0.0415024	0.0222172	0	0.0189994	0.0233283	0.023838	0.0868032	0.0891395	0.0989089	0.0203774	0	0.03453	0	0	0
GSE84437_GSM2235910	0.0538613	0	0	0.204655	0	0	0.129374	0.0416484	0.0349327	0	0.052884	0.0156759	0.00415603	0.215769	0.10065	0.10274	0.0039141	0.00102398	0.0387151	0	0	0
GSE84437_GSM2235922	0.00848564	0	0	0.257757	0	0	0.132997	0.103213	0.0467188	0	0.0434084	0	0.00529957	0.204758	0.0897002	0.0768225	0.00281285	0	0.0280273	0	0	0
GSE84437_GSM2235925	0.110351	0.109127	0.0316363	0.212839	0	0.0970454	0	0.042983	0.122291	0	0	0.0309265	0.0226527	0.0703811	0.00460462	0.0720948	0	0.0329541	0.00673035	0.0333828	0	0
GSE84437_GSM2235926	0.0604297	0	0.0357516	0.206558	0	0	0.108153	0.0660799	0.0269702	0	0.0290763	0.00462294	0.00277112	0.16897	0.0996354	0.12499	0.0103122	0	0.0556798	0	0	0
GSE84437_GSM2235929	0.0283308	0.0432948	0	0.173749	0	0.139497	0	0.0375901	0.010855	0.0316723	0	0	0.00952296	0	0.0476588	0.250303	0.0227265	0	0.2048	0	0	0
GSE84437_GSM2235930	0.0214864	0	0	0.100544	0	0.0426862	0	0.0384508	0.126849	0	0	0.0278228	0	0.292202	0.0353373	0.160608	0	0	0.153891	0.000123227	0	0
GSE84437_GSM2235931	0.071837	0	0.0361412	0.236689	0	0.232963	0.0713851	0.0832091	0.030571	0	0.0572845	0	0.0177951	0.0256998	0.0354624	0.0343808	0.0164985	0.0319065	0.0181769	0	0	0
GSE84437_GSM2235932	0	0.0202256	0	0.159851	0	0.1564	0	0.100209	0.136572	0	0	0.0879587	0	0.0831401	0.0867687	0.0357488	0	0.0957201	0	0.0268249	0	0.0105815
GSE84437_GSM2235933	0.0999113	0.0333794	0.0550926	0.132566	0	0.131199	0.00973181	0.0656497	0.00187661	0	0	0	0.0642647	0.0220794	0.0133705	0.117074	0.0640391	0.0115691	0.178197	0	0	0
GSE84437_GSM2235934	0.0201134	0	0.0199351	0.20075	0	0.0821411	0.128571	0.0585034	0	0	0.033129	0.0017932	0	0.154775	0.105378	0.106616	0.00482914	0	0.0612098	0	0	0.0222544
GSE84437_GSM2235935	0.0547587	0	0.159302	0.158633	0	0.153217	0.00145916	0.0483506	0.00322713	0.0474134	0	0.00528542	0	0.0256501	0.0499493	0.124516	0.00781909	0	0.160419	0	0	0
GSE84437_GSM2235937	0	0	0.0674693	0.0631017	0	0.319866	0	0	0.00394863	0	0.0348919	0	0	0.116687	0.0179831	0.0437022	0	0.0256154	0	0.0915735	0.0038598	0.211301
GSE84437_GSM2235939	0.0610042	0	0.0383218	0.137098	0	0.230626	0	0.0158081	0.0175116	0.0163414	0	0.0300109	0	0.010912	0.067663	0.0821078	0.0261948	0.00408097	0.26232	0	0	0
GSE84437_GSM2235940	0.00834119	0	0.0905193	0.277444	0	0.0666142	0.0865209	0.0178399	0	0.0785271	0	0.00981277	0.0210601	0	0.0566681	0.120352	0.00375548	0.0164836	0.146061	0	0	0
GSE84437_GSM2235941	0.012203	0	0	0.182084	0	0.026816	0.157347	0.0638528	0	0	0.0318165	0.0429241	0	0.0457707	0.106708	0.147369	0.0204271	0.00779836	0.110185	0	0	0.0446992
GSE84437_GSM2235942	0.0404776	0	0.123629	0.11904	0	0.229049	0.045903	0	0.0117513	0	0	0.0477487	0.0213297	0.0350434	0.0368169	0.0744715	0.0234132	0.0197505	0.171576	0	0	0
GSE84437_GSM2235943	0.0136091	0	0.0412853	0.385769	0	0	0.139612	0.0399117	0	0	0.0233336	0.0399816	0.00162907	0.0742144	0.0462282	0.100739	0.0100892	0	0.0813528	0	0	0.00224556
GSE84437_GSM2235944	0.142134	0.228589	0	0.194281	0	0.128557	0	0.0266402	0.0687533	0	0.00693519	0.0175026	0.0240441	0.00176206	0.00462898	0.0691988	0	0.0548543	0.0321187	0	0	0
GSE84437_GSM2235945	0.0211945	0	0	0.0366741	0	0.147598	0	0.0169644	0.0561333	0	0.0291143	0.0119615	8.1791e-05	0.349335	0.12635	0.158156	0.0052074	0.00337609	0.0378536	0	0	0
GSE84437_GSM2235946	0.0346339	0	0	0.161927	0	0.0489978	0.00576933	0.0435059	0.114604	0	0.0164097	0	0	0.216757	0.172393	0.0631149	0	0.0712093	0.023581	0	0	0.0270971
GSE84437_GSM2235947	0.0235636	0	0.00568756	0.278478	0	0	0.18202	0.0743564	0.0116846	0	0.056843	0	0	0.0459026	0.0893401	0.119031	7.70589e-05	0.0134721	0.064449	0	0	0.0350945
GSE84437_GSM2235948	0.208304	0.0466812	0.0220693	0.111759	0	0.180773	0	0.00950609	0.025265	0	0	0.0167204	0.0244506	0.0902654	0.0180198	0.0495121	0	0.0250297	0.171644	0	0	0
GSE84437_GSM2235949	0.0383373	0	0.14733	0.141331	0	0.0613543	0.0985254	0.0712891	0.0322798	0	0.0443912	0	0.0145628	0.0791934	0.0812807	0.0287143	0.0255068	0.0570862	0.0788175	0	0	0
GSE84437_GSM2235950	0.00863017	0	0.00254571	0.181649	0	0.142117	0	0.0218242	0	0.0124302	0	0.0207568	0.0210834	0	0.0281685	0.118774	0	0.0100067	0.432015	0	0	0
GSE84437_GSM2235951	0.0335607	0	0	0.137255	0	0.285771	0	0.00437392	0.0244311	0.0443571	0	0	0.0122482	0	0.0991671	0.194598	0.0412193	0.00499878	0.118019	0	0	0
GSE84437_GSM2235952	0.0332694	0	0.00591455	0.279191	0	0	0.165252	0.0952324	0	0	0	0.143917	0.00495278	0.0336052	0.114184	0.0283362	0	0.0280569	0.0517057	0	0	0.0163826
GSE84437_GSM2235954	0.0817116	0	0.0782327	0.180207	0	0.0728368	0.153973	0.0641381	0.00896815	0	0.0310451	0.00195629	0.0129127	0	0.0690542	0.112609	0.0467847	0	0.0802575	0	0	0.00531373
GSE84437_GSM2235955	0.0446888	0	0.0196125	0.0977351	0	0.170479	0.0506244	0.0724208	0.025012	0	0.0219703	0	0	0.193198	0.057753	0.102864	0.000709576	0	0.142933	0	0	0
GSE84437_GSM2235957	0.00580733	0	0	0.0846966	0	0.166519	0.119367	0.0347833	0	0	0.0461112	0.0267653	0	0.157659	0.0988572	0.171537	0.0315983	0	0.0562983	0	0	0
GSE84437_GSM2235958	0.0184922	0	0	0.114031	0	0.179319	0	0.0330364	0.0263831	0	0	0.00404403	0.0142353	0.0435652	0.0468925	0.223679	0.0120419	0	0.284281	0	0	0
GSE84437_GSM2235959	0.0413381	0	0.0730608	0.178141	0	0.0776047	0.107386	0.0832115	0.00821378	0	0.0477344	0.00235502	0	0.101961	0.120076	0.0938817	0	0.00879989	0.0427157	0	0	0.0135207
GSE84437_GSM2235960	0.0442299	0	0	0.0316947	0	0.254639	0.0266704	0.0567205	0	0	0.0442155	0.0132896	0.00272515	0.167056	0.0712908	0.0497727	0	0	0	0.192696	0	0.0450006
GSE84437_GSM2235961	0.0410868	0	0	0.0476978	0	0.23318	0	0	0	0	0.0420431	0.000881282	0.0131744	0.0945909	0.0322967	0.313821	0.0280646	0	0.138097	0	0	0.0150671
GSE84437_GSM2235962	0	0.00730744	0	0.201476	0	0.0846791	0.0696696	0.042172	0.0124762	0	0	0.0875778	0	0.0512283	0.226837	0.116772	0.00213367	0.0465533	0.0178087	0	0	0.0333091
GSE84437_GSM2235964	0.0895803	0	0.0403594	0.248212	0	0.0427273	0.0790896	0.0565773	0.0354113	0	0.0245228	0	0.00900193	0.0549203	0.104583	0.0637431	0.0587009	0	0.0925707	0	0	0
GSE84437_GSM2235965	0	0	0.033728	0.492781	0	0	0.105305	0.0417005	0.0926758	0	0	0.0303339	0.0542273	0.0404805	0.0299934	0.0713577	0	0	0.00588672	0	0.00153035	0
GSE84437_GSM2235966	0.0487659	0	0.378623	0.194629	0	0.165362	0.00491938	0.00446984	0.0187655	0	0.0115646	0	0.0147192	0.00277581	0.0319446	0.0289335	0.00882375	0.01044	0.0752631	0	0	0
GSE84437_GSM2235969	0.00949268	0	0	0.292556	0	0	0.256613	0.084726	0.0095869	0	0.0122554	0.0230212	0.0266905	0.0729244	0.0822564	0.0620928	0.00513728	0	0.0626467	0	0	0
GSE84437_GSM2235970	0.125787	0.0061198	0	0.198743	0	0.153498	0	0.0525093	0.0338862	0	0	0.0528637	0.00735479	0.0662894	0.0732384	0.119085	0.0162807	0.0256009	0.0687435	0	0	0
GSE84437_GSM2235971	0.112515	0	0.0204314	0.168875	0	0.232123	0	0.155147	0.0768129	0	0	0.0746626	0.0238591	0.0365515	0.0617303	0.0162767	0	0	0	0	0.0210161	0
GSE84437_GSM2235972	0.0443563	0	0.0109336	0.374258	0	0	0.205575	0.0157884	0.0737149	0	0.00550439	0.0237891	0.0278746	0.0109969	0.058863	0.0665894	0.00854845	0.0168921	0.0562276	0	0	8.77416e-05
GSE84437_GSM2235975	0.00295504	0	0.00891053	0.378236	0	0	0.212415	0.0681066	0.107278	0	0.0401571	0	0.00591288	0.0631848	0.0561934	0.0317252	0.0145027	0	0.0104228	0	0	0
GSE84437_GSM2235976	0	0	0.0276291	0.496763	0	0	0.211435	0.0500897	0.00739782	0	0	0.0280315	0	0.0347235	0.0341522	0.0284575	0.0030738	0	0.069697	0	0	0.00854983
GSE84437_GSM2235978	0.0139603	0	0.0379178	0.376775	0	0	0.11262	0.0340677	0.0114371	0.0175118	0	0.0127908	0	0.029945	0.0717845	0.130117	0.0185068	0.00650063	0.126065	0	0	0
GSE84437_GSM2235979	0.0454508	0	0.104894	0.0369921	0	0.244059	0	0.00366362	0.0934298	0	0.00573461	0.00146201	0.00952457	0.108127	0.0268476	0.0975239	0.0627115	0.00797473	0.151604	0	0	0
GSE84437_GSM2235980	0.0100979	0	0	0.147926	0	0.0284457	0.047481	0.0396287	0.0122415	0.0745655	0.0958909	0.135876	0	0	0.0670303	0.0531068	0	0.0415872	0.0550524	0	0	0.19107
GSE84437_GSM2235981	0.0442408	0	0.0366528	0.166831	0	0.0199928	0.106452	0.0930817	0.0420152	0	0.0432877	0	0.00140128	0.0997599	0.101846	0.16396	0.0168865	0.0164878	0.0471042	0	0	0
GSE84437_GSM2235982	0	0.014242	0	0.0946404	0	0.0806305	0.0511048	0.0253226	0.0226882	0	0	0.079028	0	0.0292025	0.0834308	0.191358	0.197575	0.0304754	0.0684711	0	0	0.0318309
GSE84437_GSM2235983	0.0302837	0	0.120911	0.242454	0	0.0141238	0.0682674	0.0546283	0.03307	0	0.017123	0.0107137	0.0182234	0.133241	0.0951227	0.0857004	0.0160982	0.00391103	0.0561269	0	0	0
GSE84437_GSM2235984	0.044663	0	0.050445	0.173856	0	0.173274	0.0255704	0.00691655	0.0291027	0	0	0.0133787	0.0073453	0.032913	0.055505	0.0793369	0.0330227	0.0228576	0.251814	0	0	0
GSE84437_GSM2235985	0.0980256	0	0.0232028	0.0703553	0	0.101858	0.0436702	0.030017	0.0235745	0	0.00193906	0.00781302	0	0.169901	0.0562953	0.119938	0.0496329	0.000440524	0.0158588	0.0326106	0	0.154867
GSE84437_GSM2235986	0.0334378	0	0.0749252	0.11623	0	0.246896	0	0.0261918	0.00669406	0	0	0.0527421	0.0149566	0.0102412	0.0549691	0.0695335	0.0383634	0.00141204	0.253407	0	0	0
GSE84437_GSM2235987	0.000336607	0	0	0.255485	0	0.0493555	0.153098	0.014228	0.00399197	0	0.0488216	0.00852207	0.025975	0.0261536	0.0600163	0.120581	0.0324556	0.0379956	0.159087	0	0	0.00389745
GSE84437_GSM2235988	0.0660353	0	0.2371	0.0899336	0	0.356059	0.0214361	0.000493074	0	0	0.00168759	0.0251189	0	0.00570081	0.0295259	0.0341029	0.0323279	0.025085	0.073308	0	0	0.00208577
GSE84437_GSM2235991	0.0442603	0	0.0791212	0.060883	0	0.174624	0	0.0121634	0.0901461	0	0	0.0378653	0	0.119115	0.0915682	0.193088	0	0.00580517	0.091361	0	0	0
GSE84437_GSM2235992	0.0582697	0	0.241969	0.151187	0	0.170971	0	0.0102804	0.0285278	0	0.0137412	0.0410709	0.0450558	0.0616967	0.0205553	0.058173	0	0.0153771	0.0831254	0	0	0
GSE84437_GSM2235993	0.0330176	0	0.0947528	0.267051	0	0.0296485	0.108504	0.0747063	0.0189656	0	0.0109953	0.0187963	0.0224953	0.043128	0.105074	0.0599027	0.0203257	0	0.092637	0	0	0
GSE84437_GSM2235996	0	0.0269082	0.0414809	0.151244	0	0	0.183094	0.00118865	0	0	0.0196739	0.0551109	0	0.192087	0.0587794	0.0282559	0	0.0647857	0	0.049068	0	0.128325
GSE84437_GSM2235997	0.00204921	0	0	0.189241	0	0.10593	0.0581991	0.0267248	0.0546114	0	0.0346387	0.0224859	0	0.202244	0.0441176	0.037877	0	0.00370753	0	0.200961	0	0.0172142
GSE84437_GSM2235998	0.0766583	0	0	0.139064	0	0.169953	0.0668699	0.0987662	0.0344009	0	0.066571	0.00888722	0	0.0140419	0.0933856	0.0956047	0.0703096	0.00957972	0.0400691	0	0	0.0158382
GSE84437_GSM2235999	0.0344312	0.00431561	0.0222151	0.12065	0	0.145434	0.0555983	0.0618865	0	0	0.0759646	0	0	0.090728	0.11136	0.100012	0.117657	0	0.0303311	0.000291249	0	0.0291255
GSE84437_GSM2236001	0.0689991	0	0	0.158178	0	0.292747	0	0.0358091	0.00624433	0	0	0	0.0213629	0	0.0412635	0.217132	0	0.058139	0.100125	0	0	0
GSE84437_GSM2236003	0	0.0350144	0	0.112579	0	0.284621	0	0.0395963	0.0872844	0	0	0.0945079	0	0	0.0201176	0.215914	0.0149087	0.0177854	0.0712682	0	0	0.00640372
GSE84437_GSM2236004	0.00713032	0	0	0.144296	0	0.244032	0.0268379	0	0.0468614	0	0	0.0309305	0	0.0612582	0.101318	0.174499	0.045761	0.0513877	0.0656884	0	0	0
GSE84437_GSM2236005	0.0395859	0	0.0157271	0.0627373	0	0.0269811	0.0922358	0.0900708	0.0252105	0	0.105566	0	0	0.320245	0.179128	0.0425121	0	0	0	0	0	0
GSE84437_GSM2236006	0.00628818	0.0111803	0.00312288	0.0686	0	0.169012	0	0.0757028	0.0521095	0	0.00416564	0	0	0.211851	0.0911924	0.116844	0	0.0367437	0	0.102847	0.0503403	0
GSE84437_GSM2236007	0.0185723	0	0	0.156754	0	0.110251	0.107162	0.0122284	0.00479026	0	0	0.0540076	0.0115166	0	0.0890306	0.265968	0.00719324	0.0776949	0.052238	0	0	0.0325927
GSE84437_GSM2236008	0.039843	0	0	0.227338	0	0.172326	0.014857	0.0474822	0.021098	0.0557296	0	0.0141914	0	0	0.10799	0.233769	0.0155229	0.00570387	0.0441488	0	0	0
GSE84437_GSM2236009	0.0604689	0	0	0.178009	0	0.170654	0.00285375	0.0417999	0.0877819	0	0	0.0282598	0.0133208	0.0314089	0.103045	0.248686	0	0.000954146	0.0327574	0	0	0
GSE84437_GSM2236010	0.0740057	0	0.00903308	0.0616878	0	0.269849	0	0.0503122	0.00598364	0	0	0.0341919	0	0.0300686	0.0247379	0.0404584	0	0	0.399672	0	0	0
GSE84437_GSM2236011	0.0613933	0	0.0121122	0.259547	0	0	0.138808	0.106676	0	0	0	0.0296824	0.0193491	0.11346	0.0803625	0.0424526	0	0.00399928	0.132158	0	0	0
GSE84437_GSM2236013	0.0431434	0	0	0.0450017	0	0.18247	0.016262	0.0852396	0.00707558	0	0	0.0164293	0	0.212771	0.0617365	0.104581	0.0356292	0.082562	0	0.101113	0.00451759	0.00146759
GSE84437_GSM2236015	0.231774	0.0035095	0	0.197648	0	0.194466	0	0.0795559	0.0412761	0	0	0.0323024	0.0141787	0.0253895	0.0496245	0.0671779	0	0.0257858	0.0373106	0	0	0
GSE84437_GSM2236018	0.0658555	0	0	0.124294	0	0.377103	0	0.0608949	0.0239394	0	0.0998711	0	0	0.00952233	0.037314	0.0217973	0	0.0198359	0	0.132561	0.027012	0
GSE84437_GSM2236020	0.0249122	0	0.146242	0.144339	0	0.0189407	0.112464	0.077479	0	0.018784	0	0	0	0.0160406	0.203986	0.0641105	0.046682	0.0456249	0.0694745	0	0	0.0109216
GSE84437_GSM2236021	0.074113	0	0	0.231465	0	0.151084	0.029367	0.0539892	0	0	0	0.00464952	0.00322328	0	0.0912496	0.210058	0.0119641	0	0.130758	0	0.00640443	0.0016753
GSE84437_GSM2236023	0.0604531	0.0414573	0.0364803	0.0876846	0	0.134009	0.0964175	0.0679993	0	0	0.0620774	0	0.0104156	0.11088	0.159916	0.0655851	0.0379311	0.0158239	0.0128703	0	0	0
GSE84437_GSM2236024	0.211927	0.287166	0	0.142109	0	0.145031	0	0.0297794	0.0065364	0.0100128	0	0	0	0.0496169	0.0477367	0.0274249	0	0.0286366	0.0140228	0	0	0
GSE84437_GSM2236025	0.0987081	0.25868	0.0616239	0.101652	0	0.166004	0.00673121	0.0608038	0.0147376	0.00914713	0	0	0	0.0630307	0.0149874	0.0569405	0	0.0347661	0.0521875	0	0	0
GSE84437_GSM2236026	0.0506427	0	0.00930665	0.0975576	0	0.181294	0.0121315	0.0197926	0.0306822	0	0	0.0383648	0	0.0525225	0.0195817	0.141344	0	0.0312874	0.315492	0	0	0
GSE84437_GSM2236028	0	0	0.00952782	0.0438402	0	0.181863	0.141423	0.0308104	0	0.0122941	0	0.0256535	0	0.113474	0.117136	0.148535	0	0.0637999	0	0.049669	0.0152081	0.0467659
GSE84437_GSM2236029	0.182515	0.0343497	0.0438161	0.319332	0	0.0100268	0.0458953	0.0599447	0.0919289	0	0	0	0	0.0554789	0.100565	0.0503118	0	0.0058359	0	0	0	0
GSE84437_GSM2236030	0.039149	0	0.0143191	0.097252	0	0.1206	0.00688446	0.0395765	0.0612545	0	0.0598587	0	0	0.280969	0.0828665	0.167392	0.00480616	0	0	0.0250721	0	0
GSE84437_GSM2236031	0.0915441	0.103497	0.00385682	0.147196	0	0.101347	0.022313	0.0432638	0.0309745	0	0.0197355	0	0.0329029	0.0198836	0.0524325	0.194774	0.00112006	0.0343616	0.100798	0	0	0
GSE84437_GSM2236032	0.0551172	0	0.0449838	0.205962	0	0.0856866	0.163114	0.0794406	0	0	0.0204245	0.0498935	0	0.0109114	0.104306	0.0536232	0.00710925	0.0587231	0.0450256	0	0	0.0156798
GSE84437_GSM2236033	0.0983666	0	0.0142198	0.092451	0	0.159194	0.00209478	0.0484949	0.0559129	0	0.0142457	0	0.0044522	0.310548	0.0457724	0.11793	0	0	0.0285983	0.00771938	0	0
GSE84437_GSM2236034	0.042884	0.0342655	0.028056	0.176136	0	0.134514	0.0892386	0.0719932	0.0846851	0	0.0128603	0	0	0.116204	0.120682	0.0555065	0	0.00865249	0.0243227	0	0	0
GSE84437_GSM2236036	0.0781851	0	0.0751542	0.0618136	0	0.262547	0.0232173	0.0168911	0	0	0	0.0272157	0.0164012	0	0.0374907	0.069127	0.0529336	0.0735952	0.196933	0.00849566	0	0
GSE84437_GSM2236037	0.0245301	0	0	0.0887116	0	0.119004	0	0.00560611	0.0591243	0	0	0.00370943	0	0.220401	0.0366059	0.263763	0.0425818	0.00596426	0.129998	0	0	0
GSE84437_GSM2236038	0.0601874	0.00941603	0.0673724	0.210167	0	0.13633	0.0112651	0.0506031	0.0183834	0.0152361	0	0.0185856	0.0174241	0.0258088	0.0481716	0.100847	0.0210584	0.0166252	0.172519	0	0	0
GSE84437_GSM2236041	0.0246367	0.00959	0	0.118018	0	0.111416	0.0149099	0.0266552	0.0313077	0.0718339	0	0.0146793	0.0151968	0.0195904	0.046262	0.104137	0.0407877	0.0186367	0.332343	0	0	0
GSE84437_GSM2236042	0.0749258	0	0.0745117	0.24624	0	0.103883	0.00772891	0.0440496	0.039511	0	0.00757269	0.00480365	0	0.144907	0.0790224	0.0533993	0.0111185	0	0.108326	0	0	0
GSE84437_GSM2236043	0.061021	0	0.105839	0.106873	0	0.181194	0	0.020606	0.0366897	0	0	0	0.00138023	0.109037	0.0665312	0.0702003	0.0794095	0.0252626	0.125085	0	0	0.0108714
GSE84437_GSM2236045	0.0560952	0	0.0492629	0.2459	0	0.0933461	0.0455052	0.0443854	0.065592	0	0.00662713	0.00765052	0.00293163	0.0524327	0.0851249	0.0508362	0.0114442	0.0493	0.13338	0	0	0.000185042
GSE84437_GSM2236046	0.0492626	0	0.0608523	0.152439	0	0.113424	0	0.0740997	0.0581814	0	0	0.0793842	0	0.0536339	0.0600426	0.141876	0.00373366	0.0230813	0.12522	0	0	0.00477019
GSE84437_GSM2236047	0.0349923	0.330801	0.018391	0.0575829	0	0.0809466	0	0.058087	0.0337625	0.0450021	0	0.0667207	0	0.109795	0.00575341	0.0750974	0	0.00659376	0	0.0752309	0.00124405	0
GSE84437_GSM2236048	0.0199837	0	0	0.137273	0	0.0978779	0.0729776	0.0783552	0	0.00810687	0	0.046389	0	0	0.0937636	0.204591	0.0230539	0.0572143	0.160036	0	0	0.000377123
GSE84437_GSM2236049	0.270168	0.258386	0	0.0537042	0	0.115369	0.0330913	0.0691558	0.0154417	0.0412896	0	0	0	0.0543444	0.00985398	0.0496788	0	0.0247681	0	0	0.00474824	0
GSE84437_GSM2236051	0.0971558	0.134429	0	0.219643	0	0.0798921	0.0167092	0.0437022	0.0202291	0.00867672	0	0.0688911	0	0	0.0221955	0.140743	0.00846791	0	0.109398	0	0.026343	0.00352455
GSE84437_GSM2236054	0.0129044	0	0	0.0558244	0	0.199036	0	0.0229003	0.110393	0	0.0160486	0	0.0159083	0.080807	0.0297624	0.207881	0.103378	0.0163921	0.114067	0	0.0146977	0
GSE84437_GSM2236057	0.0740156	0.128252	0	0.072284	0	0.129823	0	0.0667278	0.0331164	0.021407	0	0.0541532	0	0.0345069	0.112755	0.05484	0.00104282	0	0.217077	0	0	0
GSE84437_GSM2236058	0.0876213	0.0250496	0	0.050169	0	0.217628	0	0.0362353	0.0631535	0	0	0.0433635	0	0.0381497	0.113415	0.0694397	0.0259802	0.0484666	0.181329	0	0	0
GSE84437_GSM2236059	0.0400213	0	0	0.0292014	0	0.233988	0	0	0.0385139	0	0	0.0297032	0	0.328867	0.0588299	0.129181	0	0.0207859	0	0.082215	0	0.00869334
GSE84437_GSM2236060	0.114445	0	0.0372446	0.041673	0	0.100023	0.109355	0.0299914	0	0.0406243	0.0120628	0	0.0463659	0.0534385	0.0262843	0.10882	0	0.111011	0.0014475	0.0214689	0.00177709	0.143968
GSE84437_GSM2236061	0.00938821	0	0.101294	0.0774829	0	0.134213	0.0346342	0.0102974	0.00641646	0.0706307	0	0	0	0.0370729	0.0632505	0.232062	0.0884831	0	0.0917506	0	0.043024	0
GSE84437_GSM2236062	0.0655022	0	0.0139428	0.0507331	0	0.15193	0.131413	0.0410923	0	0	0.00652671	0.00646437	0	0.126371	0.0840525	0.237564	0.00751308	0	0.0602183	0	0.00198317	0.0146941
GSE84437_GSM2236063	0.0280498	0	0.012608	0.0341955	0	0.229284	0.0355268	0	0.0127573	0	0	0.0156119	0	0.188337	0.0720214	0.159181	0.0341677	0.0257825	0.13868	0	0	0.0137981
GSE84437_GSM2236064	0.00355603	0	0	0.228652	0	0.136985	0.138682	0.0338453	0.00519312	0	0.0314793	0	0	0.110276	0.0510031	0.102724	0.0025419	0.0276192	0	0.11786	0	0.00958305
GSE84437_GSM2236067	0.0633996	0	0.00467347	0.19589	0	0.106998	0.108995	0.0393807	0.04437	0	0	0	0	0.0352069	0.115937	0.136222	0.0155248	0.047215	0.0685924	0	0.0175955	0
GSE84437_GSM2236068	0.166687	0.034867	0.000107192	0.191682	0	0.192093	0.0103849	0.0216086	0.000557753	0.0697492	0	0	0	0.0133804	0.0520227	0.15381	0	0.00699603	0.0860537	0	0	0
GSE84437_GSM2236070	0.0429905	0	0.00275793	0.349502	0	0	0.215984	0.0673031	0.00309792	0	0.0500063	0	0	0.0349263	0.0835314	0.0967182	0.0105867	0	0.0425957	0	0	0
GSE84437_GSM2236071	0.0468174	0	0.0341979	0.128562	0	0.0825687	0.136298	0.0805214	0	0.0254889	0	0.00991888	0	0.0390909	0.140645	0.117878	0.0141076	0.0083989	0.135506	0	0	0
GSE84437_GSM2236072	0.0157019	0	0	0.150983	0	0.0408993	0.161768	0.0616861	0	0.0681658	0	0	0	0.0555004	0.116809	0.177209	0.0112414	0	0.131608	0	0	0.008429
GSE84437_GSM2236073	0.0206688	0	0	0.114499	0	0.195285	0.00985509	0.0577738	0.0687469	0	0	0.0464249	0	0.194024	0.0586467	0.0943646	0.0578494	0	0.0818613	0	0	0
GSE84437_GSM2236074	0.0459128	0	0.142637	0.102743	0	0.0883506	0.0971736	0.0408793	0.0684329	0	0	0.035454	0	0.195627	0.0472796	0.106902	0	0	0.0284962	0	0	0.000112227
GSE84437_GSM2236075	0.0783025	0	0	0.0956545	0	0.225721	0.0867118	0.015179	0.0121203	0	0	0.0479392	0.0420874	0.0345095	0.0671279	0.0869494	0.0150893	0.0389801	0.153628	0	0	0
GSE84437_GSM2236076	0.024204	0	0.024083	0.299668	0	0	0.0603332	0.0882829	0.0736289	0	0	0.0489003	0	0.117033	0.140268	0.0715927	0.0445465	0.00563159	0	0.000372716	0.00145435	0
GSE84437_GSM2236077	0.0206217	0	0	0.117254	0	0.0673879	0.193	0.0368907	0.000543463	0.0695149	0	0.0185887	0.00846889	0.0442014	0.151347	0.125546	0.0227709	0.0117068	0.0901743	0	0.0219833	0
GSE84437_GSM2236079	0.0286246	0	0	0.2302	0	0.0840566	0.0921899	0.0554672	0.0704524	0	0	0.00595637	0	0.166093	0.108709	0.0634438	0.0398043	0	0.0550019	0	0	0
GSE84437_GSM2236080	0.00392138	0	0	0.015221	0	0.254758	0.261454	0	0	0	0.0458641	0	0	0.1303	0.0197281	0	0	0.0822304	0	0.122288	0	0.0642351
GSE84437_GSM2236082	0.0942954	0.0367849	0.104257	0.102873	0	0.223226	0	0.0152823	0.10929	0	0	0.0624826	0	0.00636426	0.051713	0.0541199	0.0229034	0.0187874	0.0916628	0	0	0.00595887
GSE84437_GSM2236083	0.00816111	0.0161057	0.148602	0.173345	0	0.107225	0.0168353	0.0146224	0.0802501	0.107294	0	0.0468977	0	0.0106458	0.0437143	0.0735776	0	0	0.15186	0	0	0.000864622
GSE84437_GSM2236084	0.0530489	0	0.0252743	0.167969	0	0.183771	0.0338939	0.0371159	0.0613486	0	0	0.0357126	0.0141975	0.0429941	0.0571516	0.0887074	0.0413904	0.0655564	0.0207649	0.0513549	0	0.019748
GSE84437_GSM2236085	0.026389	0	0.015823	0.248719	0	0.0306751	0.29063	0	0	0	0.0175276	0.0144164	0.0187162	0.0286207	0.116349	0.0805188	0.00449836	0.0211943	0.085923	0	0	0
GSE84437_GSM2236086	0.00201147	0.0345509	0.0708604	0.175253	0	0.0809739	0.190587	0.0135553	0	0.0339792	0	0.0204486	0	0.0096252	0.138955	0.120219	0.00616502	0.0173757	0.0700285	0	0	0.0154121
GSE84437_GSM2236087	0.054994	0	0.0243524	0.109051	0	0.134928	0.08121	0.0280508	0.0510245	0	0.00016485	0.0299483	0	0.244921	0.123349	0.112029	0	0	0	0.000143957	0	0.00583311
GSE84437_GSM2236088	0.0159161	0	0	0.0703478	0	0.376986	0.134167	0	0	0	0.0489928	0	0.0327125	0.0578921	0.0516271	0.067452	0.040151	0.020221	0.0656797	0	0.000283357	0.0175717
GSE84437_GSM2236089	0.0436315	0	0.0901366	0.161708	0	0.14451	0.141747	0.0326052	0	0	0	0.0339462	0.00936872	0.0257595	0.0996597	0.108792	0.0398576	0.00863447	0.0507633	0	0	0.00888131
GSE84437_GSM2236090	0.0582524	0.0914971	0.0604416	0.0622524	0	0.247994	0.0713697	0.0167393	0	0.010701	0	0.0225148	0	0.069413	0.15235	0.0263048	0.00947457	0.0107472	0.0899481	0	0	0
GSE84437_GSM2236091	0.0321756	0	0.0228721	0.0942262	0	0.218735	0.107849	0.0233709	0.00690306	0	0.00917268	0.0333685	0.00639182	0.149671	0.101699	0.0698422	0	0.0750648	0	0.0474117	0	0.00124733
GSE84437_GSM2236092	0.114516	0	0	0.0480961	0	0.264295	0.118007	0.012234	0.00173151	0	0	0.0330343	0	0.0958918	0.119886	0.063577	0.00603777	0.0192512	0.0969787	0	0	0.00646359
GSE84437_GSM2236093	0.0599952	0	0	0.142003	0	0.182373	0.0579128	0.0162315	0.0349556	0	0	0.0746235	0	0.0927708	0.102407	0.104497	0.025591	0.0308288	0.0716059	0	0	0.00420466
GSE84437_GSM2236094	0.0484689	0	0.0274324	0.0453918	0	0.253295	0.10434	0.0118382	0	0.0164306	0	0.0797662	0	0.0841235	0.149237	0.0914865	0.0127229	0.0149112	0.0532898	0	0	0.00726647
GSE84437_GSM2236095	0	0.0673207	0	0.0685633	0	0.336503	0.0406455	0.0309344	0.0117733	0	0.0544076	0.00645379	0	0.166071	0.0905894	0.0357537	0.0255873	0.0114242	0.00784809	0.046124	0	0
ACRG_GSM1523728	0	0.0202174	0	0.145589	0	0.123682	0.0464875	0.0366345	0.0288694	0	0	0.138243	0.00342289	0.0991481	0.0906537	0.103828	0	0.0261478	0	0.0877857	0	0.0492923
ACRG_GSM1523729	0.0346055	0	0	0.0945096	0	0.319015	0	0.0284492	0	0	0	0	0.0271552	0	0.0448001	0.118837	0.0126937	0.0937727	0.141294	0.0367837	0.0480847	0
ACRG_GSM1523744	0.0206396	0	0	0.0347536	0	0.161034	0.0526411	0.15468	0.0314543	0	0.03515	0	0.0365646	0.0372374	0.143662	0.168331	0.0162817	0.0922154	0	0.0153554	0	0
ACRG_GSM1523747	0.110414	0	0.00168581	0.141355	0	0.118728	0	0.078412	0.0658392	0	0	0.081948	0	0.0456922	0.0555552	0.178545	0	0.0576591	0	0.00993342	0	0.0542331
ACRG_GSM1523748	0.0243338	0	0.0806394	0.0720963	0	0.18602	0	0.00340879	0.0142849	0.0163817	0	0.00107474	0	0	0.0303756	0.209838	0.128033	0	0.228953	0	0	0.00455954
ACRG_GSM1523765	0.0516896	0	0.0653896	0.0641763	0	0.196991	0	0.0990078	0.0392223	0	0	0.00503302	0	0.0567371	0.0395451	0.193936	0.119044	0	0.0212607	0.0479674	0	0
ACRG_GSM1523768	0.0525444	0	0.0239137	0.0929763	0	0.10329	0.0729492	0	0.0162489	0	0.0257784	0	0.0300966	0.184786	0.0390476	0.0794405	0	0.0835002	0	0.16689	0.00158344	0.0269542
ACRG_GSM1523769	0.0787876	0	0	0.0596189	0	0.0895467	0.0724026	0.00762571	0	0.047513	0	0.00243805	0	0.0927109	0.116063	0.0597074	0.107509	0	0.266078	0	0	0
ACRG_GSM1523770	0	0	0.00610587	0.236449	0	0	0.297693	0.0229198	0	0.0487454	0	0.0359883	0.000833799	0	0.16359	0.109704	0	0.000440009	0	0.0440834	0	0.0334473
ACRG_GSM1523771	0.043079	0	0	0.265512	0	0.00498957	0.0602166	0.0278637	0	0.130554	0	0.00957619	0	0	0.108728	0.162921	0.0369458	0	0.110904	0	0.0275244	0.0111853
ACRG_GSM1523772	0	0.0284372	0.0340429	0.12814	0	0.215548	0.0309372	0.00604353	0.000450441	0.0217991	0	0.049149	0	0	0.126355	0.186688	0.00544579	0	0.166964	0	0	0
ACRG_GSM1523773	0.0314215	0.00487068	0	0.180934	0	0.225711	0.0177518	0	0.00691781	0.121682	0	0.0189199	0	0	0.0986133	0.161493	0	0	0.125566	0	0	0.00611953
ACRG_GSM1523774	0.0329061	0	0.247535	0.0735706	0	0.415786	0	0	0	0	0.00363904	0	0.0175893	0	0.0299455	0.0649495	0	0.0130112	0.089002	0.0120666	0	0
ACRG_GSM1523776	0.0447591	0	0	0.283738	0	0	0.160307	0.0720932	0.0278494	0	0.0727988	0	0	0.0405843	0.153873	0.0859642	0.00613023	0	0.0519026	0	0	0
ACRG_GSM1523778	0.0154113	0	0	0.0491042	0	0.195054	0.0809461	0	0.00930862	0	0.0674978	0	0.0429483	0.218471	0.110871	0.019678	0.00303042	0.0607455	0.126934	0	0	0
ACRG_GSM1523779	0.00478007	0	0.154446	0.0935908	0	0.0623844	0.0944462	0.0238929	0	0.0749276	0	0.0139541	0	0.071267	0.0865787	0.185141	0.0472166	0	0.0873756	0	0	0
ACRG_GSM1523780	0.00599556	0	0	0.167312	0	0.0740668	0.229276	0	0	0	0	0.0171705	0	0.125179	0.170661	0.11673	0.00565191	0.00622484	0.0817325	0	0	0
ACRG_GSM1523782	0.0573266	0	0	0.0858022	0	0.229602	0	0	0.00511088	0	0.0352159	0	0.0162561	0.193451	0.0435348	0.117684	0	0.0288557	0	0.159032	0	0.0281289
ACRG_GSM1523783	0.168572	0.147513	0.0198705	0.0893092	0	0.159081	0	0.0488018	0.00826289	0.0170724	0	0.0105101	0	0.0283475	0.0105084	0.0263678	0.13082	0.0168387	0.114091	0	0	0.00403497
ACRG_GSM1523784	0	0.0163894	0.129837	0.0652057	0	0.248386	0.0407053	0.00572279	0.0236855	0.00699468	0	0.0176824	0.00395284	0.0395618	0.0244975	0.122183	0.0456075	0.0102303	0.137752	0	0.0305808	0.0310254
ACRG_GSM1523785	0.0202957	0	0.0907893	0.253535	0	0	0.107152	0.0389427	0.0424704	0	0	0.015599	0	0.0522805	0.109641	0.166533	0.0189226	0.01063	0.0628186	0	0.000887195	0.00950338
ACRG_GSM1523786	0.00134753	0.0370018	0.199968	0.0754945	0	0.197066	0.0277898	0.0278067	0.00860909	0.0733491	0	0	0	0	0.0842089	0.101654	0.0346707	0	0.108148	0	0.0226774	0.000209184
ACRG_GSM1523788	0.0960835	0	0.142382	0.108478	0	0.0743217	0.030769	0.0189613	0.00373888	0.0191514	0	0.00665298	0.00471885	0.0330163	0.0460446	0.0540397	0.0913675	0.00122506	0.269049	0	0	0
ACRG_GSM1523789	0.0299364	0	0	0.060668	0	0.188761	0.0118199	0	0.00403497	0	0.0170417	0.0181114	0.00265931	0.161378	0.0553	0.337369	0.0284414	0.0279696	0.0565107	0	0	0
ACRG_GSM1523790	0.0559783	0	0	0.0823946	0	0.0859879	0.0527922	0.0274626	0	0	0	0.068223	0.0111632	0.0964393	0.0795641	0.061264	0	0.175218	0	0.108494	0	0.0950191
ACRG_GSM1523791	0.0211504	0	0	0.164	0	0	0.188357	0	0.0484783	0	0	0.10999	0.0208172	0.0619435	0.192266	0.0745381	0.0124662	0.0178885	0.0881053	0	0	0
ACRG_GSM1523792	0.0378175	0	0.107185	0.191602	0	0.221774	0.0742335	0.0129298	0.0282661	0	0.0401058	0	0.00428847	0.0794888	0.0974842	0.0350569	0.0396972	0	0.0300707	0	0	0
ACRG_GSM1523793	0.0535551	0	0.203427	0.124333	0	0.0396324	0.0812578	0.000915291	0.0106404	0.0842129	0.0465291	0	0	0.110686	0.0993015	0.086406	0	0.0126517	0.0464524	0	0	0
ACRG_GSM1523794	0.021024	0	0	0.340827	0	0	0.151659	0.0151392	0.058284	0	0.10642	0.0586883	0.00956585	0.0338744	0.0807055	0.112751	0.00189257	0	0.00916931	0	0	0
ACRG_GSM1523795	0.0129445	0	0.0447051	0.0389101	0	0.169882	0.0986746	0	0.0166233	0	0.0648204	0	0	0.206071	0.0205123	0.109358	0.0303842	0.020079	0	0.152074	0	0.0149619
ACRG_GSM1523796	0.0178578	0	0.00858028	0.0279392	0	0.138162	0.0436986	0	0	0.0101892	0.0233059	0	0.047576	0.181448	0.0625663	0.205814	0	0.0357489	0.0877705	0	0	0.109344
ACRG_GSM1523798	0.0498659	0.016912	0.0526458	0.284907	0	0	0.0715897	0.0708897	0.0549085	0.0868698	0	0	0	0.0815728	0.0616361	0.0518184	0.0444615	0	0.0719229	0	0	0
ACRG_GSM1523799	0.0129969	0.00614983	0	0.190422	0	0.0644658	0.0096992	0.0146138	0	0	0.0112199	0	0.00432889	0.11799	0.112964	0.0976405	0.0317548	0	0.303477	0.0176578	0	0.00461905
ACRG_GSM1523800	0.0184132	0	0.000156685	0.201663	0	0.0233266	0.202092	0.0676294	0.0186321	0.00307936	0.0378222	0	0.0262171	0.0146186	0.123884	0.232152	0.00513563	0.0092168	0	0.0159615	0	0
ACRG_GSM1523801	0.0594519	0	0.037746	0.114312	0	0.118309	0.114195	0.0762506	0.0330094	0.000255978	0.0293483	0.00392264	0	0.123394	0.0711977	0.11044	0.0218868	0.00857085	0.0777093	0	0	0
ACRG_GSM1523802	0.0654849	0	0.0105656	0.0508915	0	0.10866	0.018792	0.031599	0.0751246	0	0	0.048433	0	0.084326	0.142598	0.123912	0.0193051	0	0.146505	0	0	0.0738026
ACRG_GSM1523803	0.0325757	0.0214464	0.099458	0.0899988	0	0.182555	0.0578614	0.0581939	0.0237558	0	0.0375582	0	0.0484338	0.0708162	0.0856939	0.0741335	0.0474348	0.00844817	0.0616365	0	0	0
ACRG_GSM1523804	0.00579893	0.0646765	0.111189	0.046376	0	0.291569	0.0134987	0.00303577	0.0214373	0	0.0088882	0	0	0.0348561	0.0274445	0.116104	0.0602951	0.010087	0.171959	0	0.000563003	0.0122227
ACRG_GSM1523805	0.0131048	0	0.0834729	0.135008	0	0.0680321	0.16488	0.0265669	0.015664	0.0655408	0.0923862	0	0	0.0706268	0.0678126	0.0807061	0.00986904	0.0428648	0.0634651	0	0	0
ACRG_GSM1523806	0.023207	0	0.0838568	0.14186	0	0.155297	0.0303726	0.0359425	0.0237736	0.0238659	0	0.00558785	0	0.100882	0.0695479	0.105816	0.0766293	0	0.107462	0	0.00110086	0.0147982
ACRG_GSM1523807	0.0482146	0	0.0532413	0.0123826	0	0.165564	0.11599	0	0.0200463	0.0227612	0	0.0101721	0	0.105221	0.0758929	0.156257	0.0194687	0.036994	0.06978	0	0	0.0880151
ACRG_GSM1523808	0.0369154	0	0	0.134107	0	0.0934025	0.0117079	0.0435776	0	0.114022	0	0	0	0.107739	0.109153	0.122539	0.0590252	0	0.167811	0	0	0
ACRG_GSM1523809	0.0820604	0	0.0555587	0.276392	0	0.0456657	0.158096	0.0177392	0.0420905	0	0.068071	0	0.00918501	0	0.052638	0.089963	0.0348173	0.00493839	0	0.00944005	0	0.0533448
ACRG_GSM1523810	0	0.068261	0	0.138023	0	0	0.259758	0.0226757	0.00785964	0.0395639	0.0571516	0	0	0.111771	0.126344	0.151131	0.0116005	0.00135681	0.00450319	0	0	0
ACRG_GSM1523811	0.0284747	0.0173262	0.0756998	0.155481	0	0.0854557	0.120908	0.0277099	0.0134771	0	0.0778922	0	0	0.0821162	0.113711	0.0968251	0.0140339	0.00206815	0.086201	0	3.02522e-05	0.00259026
ACRG_GSM1523812	0.0218177	0	0.0196067	0.229004	0	0	0.19569	0.0686277	0.0118785	0.00926611	0.053447	0	0.0115704	0.00652386	0.081793	0.105695	0.0444196	0	0.14066	0	0	0
ACRG_GSM1523813	0.00610743	0	0	0.0164699	0	0.126277	0	0.0526688	0	0.0407378	0	0.0187112	0.015516	0.222769	0.196062	0.112012	0.0996994	0	0.0858873	0	0.00708258	0
ACRG_GSM1523814	0.0175332	0	0.0697239	0.0949242	0	0.101245	0.0619766	0.119876	0	0.0329755	0	0.00412161	0.00425612	0.0503036	0.0962602	0.261935	0.0325944	0.0215267	0	0.0203574	0.0103898	0
ACRG_GSM1523816	0.0802939	0	0.00845388	0.161663	0	0.261338	0.077067	0.0514056	0.0655331	0	0.0275587	0	0	0.0505744	0.0418681	0.0665749	0.0500155	0.000970244	0	0.0566833	0	0
ACRG_GSM1523818	0	0.00889436	0.0242068	0.220009	0	0.184993	0.00346345	0	0.10685	0	0	0.062142	0	0.0212881	0.0331504	0.138976	0.0408561	0	0.132713	0	0	0.0224578
ACRG_GSM1523821	0.0691804	0	0	0.0419987	0	0.199334	0.119002	0.0619435	0	0.0155125	0.00543801	0.00721845	0	0.175281	0.13623	0.131358	0	0	0.0375035	0	0	0
ACRG_GSM1523822	0.0204857	0	0	0.21977	0	0	0.146307	0.022128	0.00996584	0.0140141	0.0059165	0	0.0141378	0.0910008	0.113119	0.145007	0.0147163	0.000629622	0.0566511	0	0	0.126151
ACRG_GSM1523823	0.0298036	0	0	0.0666916	0	0.000575919	0.251979	0.0283364	0	0.04063	0	0.0424945	0	0.0774639	0.188494	0.0705311	0	0.00494157	0	0.155221	0.00501507	0.0378226
ACRG_GSM1523824	0.0182404	0	0.000683568	0.0436674	0	0.178236	0.259268	0.00950477	0.00250574	0.00661547	0.0500223	0	0.0153418	0.17336	0.116227	0.114186	0.0120148	0	0	0.000126696	0	0
ACRG_GSM1523826	0.0772198	0	0.103065	0.181504	0	0.166277	0.0506034	0.0170109	0.032843	0.00293115	0	0.0305276	0	0.0607499	0.0992595	0.0599138	0.048474	0	0.0556384	0	0	0.013983
ACRG_GSM1523827	0.090764	0.0025584	0.064109	0.238795	0	0.0292766	0.0322588	0.0628246	0.0444695	0.0597538	0	0.0206902	0	0.0902972	0.0728163	0.0446734	0	0.0215254	0.125187	0	0	0
ACRG_GSM1523828	0.118883	0	0.032136	0.0703842	0	0.192181	0.0163545	0.000786242	0	0	0	0	0	0.226547	0.0509395	0.108477	0	0.0230546	0.0234079	0.105134	0	0.0317151
ACRG_GSM1523830	0.0436139	0	0.0191774	0.180139	0	0.0578065	0.0476551	0.0926447	0.0771472	0.0208559	0.0450803	0	0	0.148095	0.0744955	0.14235	0.0242242	0.000693538	0.0260222	0	0	0
ACRG_GSM1523832	0.0343802	0	0.164727	0.0910333	0	0.187783	0.0434206	0.0422114	0	0.0974707	0	0	0	0.0978472	0.0572618	0.0494771	0	0.0211446	0.113243	0	0	0
ACRG_GSM1523833	0.0253013	0	0.00838252	0.128849	0	0.154775	0.0610437	0.00979199	0.0360088	0	0	0.00641546	0	0.106463	0.0547798	0.184901	0	0.012747	0.199913	0	0	0.0106278
ACRG_GSM1523834	0.00429323	0.107723	0	0.0608901	0	0.143597	0.00206071	0.0209737	0.00942864	0.0832452	0	0	0	0.212476	0.0593073	0.125268	0	0	0.100626	0.0483643	0	0.0217465
ACRG_GSM1523835	0.222666	0	0	0.0140864	0	0.0860375	0.0167373	0.0227987	0	0	0.0320587	0	0	0.423255	0.0693193	0.0821322	0	0	0.0309083	0	0	0
ACRG_GSM1523836	0.0134792	0	0	0.0554742	0	0.281063	0.0201172	0.00949358	0	0	0	0.0328282	0.0522972	0.0728887	0.131482	0.0687814	0.0050247	0.0943625	0.0400729	0	0.0336591	0.0889764
ACRG_GSM1523838	0.00481059	0	0	0.317983	0	0.00864525	0.185878	0.0153633	0	0.0318254	0	0	0	0.112677	0.0670273	0.0965335	0.000813485	0.0248664	0	0.0988466	0	0.0347305
ACRG_GSM1523839	0.0964536	0	0.0512198	0.0170918	0.00145415	0.161229	0	0	0	0	0.0166384	0	0.0105797	0.274605	0	0.137916	0.00271288	0.0616565	0	0.102528	0.00620377	0.059711
ACRG_GSM1523841	0.0303822	0	0	0.0530097	0	0.147251	0.0257508	0.103788	0.0497955	0	0.0435745	0	0.0165655	0.0706133	0.0828032	0.220237	0.0882285	0.0305814	0	0.00489499	0.0325253	0
ACRG_GSM1523842	0.0596656	0	0.0869558	0.166773	0	0	0.0663919	0.0404363	0.0390136	0.0615306	0	0.0239455	0	0.11183	0.0674245	0.0773269	0.0290969	0.0387126	0.126001	0	0.004895	0
ACRG_GSM1523843	0.013445	0	0.0770813	0.0264372	0	0.139468	0.0310536	0.00693103	0.0296237	0	0	0.0338544	0	0.0451952	0.0629405	0.124368	0.0680693	0.00514759	0.336386	0	0	0
ACRG_GSM1523845	0.0042218	0.00410183	0.00604361	0.150585	0	0.0122739	0.00574116	0.00958249	0.0895926	0	0.0321465	0	0	0.2639	0.140515	0.212187	0.0379009	0	0.0312077	0	0	0
ACRG_GSM1523846	0.0574454	0	0.126886	0.204647	0	0.0290309	0.105225	0.0267103	0.0231649	0.0375842	0	0	0.0231815	0.0200049	0.102031	0.0756347	0.0351137	0	0.133339	0	0	0
ACRG_GSM1523847	0.0050439	0	0	0.0762553	0	0.12006	0.151989	0.0494216	0.0843638	0	0.0119011	0.018675	0.00554871	0.0553448	0.185583	0.116803	0.0202009	0.0177494	0.0475055	0	0	0.0335553
ACRG_GSM1523848	0.0182599	0	0.0306388	0.429185	0	0	0.168903	0.0514795	0.000625721	0	0.0195716	0	0	0.0561732	0.071882	0.0750178	0.0145226	0	0.0637413	0	0	0
ACRG_GSM1523849	0.0443963	0	0	0.134815	0	0.168574	0.0558956	0	0	0.0111159	0.00933992	0.00601902	0.0140023	0.14186	0.113248	0.188559	0	0.0469622	0.0350899	0	0.00473682	0.0253865
ACRG_GSM1523850	0.0200705	0	0.1229	0.23052	0	0.119279	0.00110237	0	0	0.105746	0	0.051184	0	0.00718066	0.0707174	0.0828702	0.0263562	0	0.154328	0	0.00774603	0
ACRG_GSM1523851	4.17179e-05	0.0061825	0	0.0270628	0	0.161682	0.0958877	0.0415682	0	0.010061	0.0220652	0.0108954	0	0.189106	0.105373	0.0861985	0	0.0151071	0	0.15797	0.00468341	0.0661155
ACRG_GSM1523852	0.0792373	0.0139196	0.00353816	0.135193	0	0.145266	0.0402968	0.0617158	0.0432974	0.0124178	0	0.0334454	0	0.107461	0.0891519	0.0648121	0.00480768	0.00754949	0.151979	0	0	0.00591192
ACRG_GSM1523853	0.0144283	0	0.0390674	0.00564495	0	0.33139	0.0571602	0	0.0101623	0.0582577	0	0.0100386	0	0.266857	0.0758601	0.0603877	0	0.0109843	0.0597621	0	0	0
ACRG_GSM1523854	0	0.0401803	0.0344076	0.127108	0	0.102416	0.125884	0.0377386	0	0.0984973	0	0	0	0.0885349	0.0927579	0.167392	0.0224874	0	0.0625957	0	0	0
ACRG_GSM1523856	0.00924801	0	0.012408	0.0904913	0	0.0188264	0.258782	0.0194453	0	0.0644134	0	0.0386038	0	0.121845	0.0975596	0.126047	0.0159217	0.0186729	0.107643	0	0	9.16254e-05
ACRG_GSM1523857	0.0723871	0	0	0.0282832	0	0.290811	0.00794692	0.0093491	0	0.0582557	0	0.0214512	0.0138935	0	0.226882	0.12809	0	0	0.123585	0	0.0030173	0.0160482
ACRG_GSM1523858	0.0784748	0	0	0.0346956	0	0.319721	0	0	0.00762371	0.116261	0	0	0.0129718	0	0.0903886	0.157944	0.00476907	0	0.17686	0	0.000290188	0
ACRG_GSM1523859	0.0744324	0	0.157173	0.097909	0	0.111039	0.00357816	0	0.014566	0	0	0.0374864	0	0.0930862	0.0955008	0.139549	0.067746	0.0177238	0.0804863	0	0.000451127	0.00927246
ACRG_GSM1523860	0.00625491	0	0.0367948	0.202531	0	0	0.159492	0	0.0675423	0	0	0.0855182	0.00266218	0.0448707	0.146065	0.118187	0.00519549	0.0125051	0.0614956	0	0	0.0508858
ACRG_GSM1523861	0.014952	0	0.0254309	0.106755	0	0.0969688	0.126969	0.0207345	0	0.0398903	0	0.0281141	0	0.271796	0.125348	0.0681265	0.00146871	0.0040453	0	0.0094352	0.014313	0.0456533
ACRG_GSM1523862	0.0873102	0	0	0.182781	0	0.267467	0.0224454	0	0.0244055	0.0708514	0	0	0.00459334	0.0152811	0.168771	0.0647833	0.0146211	0	0.0719855	0	0.00470434	0
ACRG_GSM1523863	3.35943e-05	0	0	0.462384	0	0	0.197321	0.0398902	0.00245484	0	0	0.0833349	0.000541899	0.00416963	0.0885932	0.109941	0.00294288	0	0.00260279	0	0	0.00578964
ACRG_GSM1523866	0.00705706	0	0.145518	0.0901783	0	0.0892371	0.115664	0.0103193	0	0.055419	0.0191375	0	0.00549978	0.184391	0.0817651	0.1224	0.00525913	0	0.0681548	0	0	0
ACRG_GSM1523867	0.0822579	0	0.0931084	0.134979	0	0.103311	0.0791857	0.0484474	0.0185981	0	0	0.023516	0.00841043	0.0587306	0.0359226	0.086783	0.0208849	0.0292046	0.152755	0	0.00584604	0.0180593
ACRG_GSM1523868	0.0287643	0	0.0120218	0.241601	0	0	0.0878801	0.0404334	0	0.0845065	0.0114942	0	0	0	0.133533	0.166909	0.000475343	0.0406112	0.0458463	0	0.0096534	0.0962703
ACRG_GSM1523870	0.00474694	0.00170275	0	0.246515	0	0	0.264095	0.0558207	0.00719823	0	0.0375721	0.0152509	0	0.0366673	0.120274	0.0991909	0	0.0424454	0.0685213	0	0	0
ACRG_GSM1523871	0.00829156	0.00567067	0.00930866	0.0465411	0	0.229997	0.0637383	0.0263361	0.0328673	0.00118863	0.0151163	0	0	0.137638	0.0722206	0.141049	0	0.0342045	0.0663218	0.10951	0	0
ACRG_GSM1523872	0.0583185	0	0.0476107	0.0698614	0	0.132701	0.0117909	0	0.00979978	0.0259159	0	0.00761727	0	0.167332	0.0531879	0.241443	0.0262236	0	0.12823	0	0	0.0199671
ACRG_GSM1523873	0.0671503	0	0.06716	0.302907	0	0	0.0961627	0.0696352	0.0535356	0	0.0627871	0	0	0.123714	0.0626267	0.0698505	0.0170894	0	0.00457709	0.00280389	0	0
ACRG_GSM1523874	0.0698723	0	0	0.00349992	0	0.123424	0.0431926	0.0409199	0.0109694	0.00177038	0	0.00640177	0	0.234753	0.146108	0.114329	0.0126479	0.0286555	0	0.132467	0	0.0309895
ACRG_GSM1523878	0.0211606	0.00478965	0	0.119798	0	0.121523	0.141994	0.0292796	0.0192742	0.0277142	0.0539319	0	0	0.0719926	0.107304	0.0696221	0.107132	0	0.104485	0	0	0
ACRG_GSM1523879	0.0354059	0	0	0.174604	0	0.0930186	0.0369783	0.0811374	0.0962388	0.0121962	0	0.00489539	0	0.241364	0.0537499	0.0361602	0.00866794	0.019741	0.105842	0	0	0
ACRG_GSM1523880	0.117384	0	0	0.195501	0	0.0922574	0.171703	0.0834742	0.016736	0.0220815	0.0495997	0	0.00679946	0.0370954	0.101392	0.05159	0.0367367	1.35259e-05	0.0176356	0	0	0
ACRG_GSM1523881	0	0.0376533	0	0	0	0.383554	0	0.000358283	0.137512	0	0	0.164323	0.00469695	0.0918428	0.0360644	0.0172077	0	0	0.111082	0	0	0.0157065
ACRG_GSM1523882	0.029502	0	0	0.36245	0	0.0103625	0.152852	0.0551552	0.0178195	0	0.0270408	0	0.0381391	0.0574667	0.119986	0.0314479	0.00673021	0.0330895	0.0383031	0	0.0196552	0
ACRG_GSM1523883	0.116743	0	0.0399833	0.249563	0	0.0664168	0.121019	0.0329693	0.0435754	0	0.0525924	0	0.00162647	0.0352681	0.111309	0.0703764	0.00487502	0.00377734	0.0458669	0	0	0.00403817
ACRG_GSM1523884	0.0154167	0.0367178	0.00661435	0.0396637	0	0.24909	0	0	0	0.0580087	0	0.0165287	0.0437396	0.0333041	0.0777721	0.0853232	0.0379745	0.0319258	0.267921	0	0	0
ACRG_GSM1523885	0.00842968	0	0	0.38293	0	0	0.214963	0.0397319	0.0282683	0	0.01154	0.0136978	0.022734	0.0439111	0.126755	0.00491392	0.0100695	0.00271492	0.0346551	0	0	0.0546852
ACRG_GSM1523886	0.013446	0	0	0.0521933	0	0.160807	0.0686869	0	0	0	0.0211678	0.0224329	0.0127675	0.139597	0.125429	0.0780042	0	0.130799	0	0.135454	0	0.0392155
ACRG_GSM1523887	0	0.00503827	0	0.275881	0	0.0924528	0.139933	0.0160187	0.0100812	0	0.00282638	0.0173441	0	0.114833	0.121277	0.103809	0.018862	0.0104961	0	0.0505347	0	0.0206132
ACRG_GSM1523888	0	0.0150494	0	0.33046	0	0	0.212903	0.0634111	0.0101633	0	0	0.00992915	0	0.0947246	0.101494	0.0748383	0.0108656	0	0.0761626	0	0	0
ACRG_GSM1523890	0.0361891	0	0.126354	0.0883954	0	0.162063	0	0.0271593	0.0778006	0	0	0.0070081	0	0.0398905	0.0270803	0.125721	0.0777013	0	0.20207	0	0	0.00256735
ACRG_GSM1523891	0.0362412	0	0	0.0205664	0	0.127059	0.0194968	0	0	0	0.0175094	0	0.0164503	0.214023	0.00134803	0.225385	0	0.0848882	0.0905904	0.00545543	0	0.140986
ACRG_GSM1523892	0	0.0693946	0	0.142515	0	0.0521614	0.0242508	0.0426241	0.0713289	0.00203361	0	0.0634869	0.0039583	0.076401	0.190266	0.0509865	0.0311273	0	0.179466	0	0	0
ACRG_GSM1523895	0.00547921	0.00654084	0	0.10119	0	0.0465439	0.207026	0.121266	0	0	0.0708439	0	0	0.173696	0.0650775	0.143812	0.0201469	0.0070942	0.0275025	0.00377942	0	0
ACRG_GSM1523896	0.018396	0.00994262	0.00960012	0.260913	0	0.0518183	0.0633863	0.0841314	0.0250309	0.0138931	0	0.0406154	0.0202715	0.055578	0.103982	0.104687	0.040393	0	0.0973618	0	0	0
ACRG_GSM1523899	0.0592568	0	0	0.194232	0	0.193622	0.0342715	0	0.174551	0	0	0.109275	0.000367369	0.0387374	0.0745764	0.0267079	0.0126464	0.0125908	0.0691647	0	0	0
ACRG_GSM1523901	0.00155481	0	0	0.151931	0	0.0193815	0.170257	0.0153162	0.0144709	0.0275699	0	0.0442584	0	0.0633956	0.106553	0.232282	0.0154223	0.0208584	0.11675	0	0	0
ACRG_GSM1523904	0.0208284	0.00410908	0.0254138	0.19723	0	0.148	0.0408899	0.0281834	0.0150134	0.0101994	0	0.0302813	0.00940419	0.0739466	0.066929	0.111549	0.0096907	0.0115699	0.196763	0	0	0
ACRG_GSM1523905	0.0180239	0	0.129126	0.0666563	0	0.187177	0.00719102	0	0.0880968	0	0.0224211	0	0.0217588	0.011354	0.059163	0.105457	0.0926601	0.0224534	0.114512	0	0.0109145	0.0430353
ACRG_GSM1523906	0.0896441	0	0.0980383	0.190322	0	0	0.100532	0.0433726	0.0437176	0.0083619	0.0015284	0	0	0.142936	0.125591	0.0508301	0.0111895	0	0.0939365	0	0	0
ACRG_GSM1523909	0.0169855	0	0	0.359921	0	0	0.162399	0.0153785	0.0206056	0	0	0.0689149	0	0.047861	0.0766358	0.138513	0	0.0183194	0.0591913	0	0	0.0152745
ACRG_GSM1523910	0.0205036	0	0.0164356	0.253071	0	0	0.175765	0.0817771	0.0193303	0.0444094	0	0.0407845	0.017351	0.0771417	0.0476105	0.0987712	0	0.0808345	0	0.0262149	0	0
ACRG_GSM1523911	0.0674681	0	0	0.0775265	0	0.141242	0.132868	0.0468337	0	0	0.0276892	0.0337689	0	0.0494489	0.0597994	0.0554067	0	0.124251	0	0.141755	0	0.0419432
ACRG_GSM1523918	0	0	0.0641008	0.121123	0	0.101155	0.027101	0.0237515	0	0.0396325	0	0.0532169	0	0.0594184	0.165791	0.134805	0.020471	0	0.189434	0	0	0
ACRG_GSM1523919	0.0197323	0.044205	0	0.101034	0	0.133115	0	0.0285907	0.0631275	0.0168547	0	0.0523283	0	0.0867752	0.13759	0.106233	0.0116332	0	0.198782	0	0	0
ACRG_GSM1523920	0.0699126	0	0.00884418	0.130517	0	0.146413	0.0188731	0.0391274	0.00816531	0.0495808	0.00125441	0	0	0.0468888	0.0826889	0.281479	0.0246901	0.0074876	0.0553539	0	0.0287246	0
ACRG_GSM1523921	0.0233912	0	0.0125179	0.212688	0	0.00845001	0.116036	0.0116259	0.0160425	0	0	0.103828	0.0223342	0.0877842	0.129382	0.124646	0.0195541	0	0.11172	0	0	0
ACRG_GSM1523922	0.0487169	0	0	0.0416968	0	0.182295	0	0.0148858	0	0	0	0.0252744	0.0782763	0.179159	0.0739729	0.0448081	0	0.069492	0	0.0989373	0.0679099	0.074576
ACRG_GSM1523923	0.0496743	0	0.107042	0.0988658	0	0.135543	0	0	0.0299563	0	0.0296981	0.0231196	0	0.236562	0.0402093	0.124895	0.000772981	0.0225978	0.0656105	0.0148522	0	0.0206019
ACRG_GSM1523924	0.0229575	0	0	0.193778	0	0.175116	0.00487505	0.00324207	0.00480207	0.147141	0	0.0130186	0	0	0.113142	0.169371	0.0274138	0	0.12132	0	0.00382159	0
ACRG_GSM1523925	0.060047	0	0.0133036	0.037011	0	0.1772	0.0237066	0.0768384	0.0675366	0	0.0248482	0.0199212	0.00892901	0.245476	0.0438324	0.0656262	0.00246637	0.0630908	0.0701671	0	0	0
ACRG_GSM1523927	0.0272306	0	0.138932	0.0371387	0	0.208261	0.0173111	0.00175946	0.0448773	0	0	0.0157677	0.0384409	0	0	0.161257	0.0138914	0.0353628	0.25977	0	0	0
ACRG_GSM1523929	0.0207576	0.00200842	0.00765154	0.173455	0	0.0472603	0.13297	0.0505333	0.0166453	0.00896503	0	0.0657821	0	0.194455	0.0805254	0.127433	0.00446669	0.0099292	0	0.0446903	0	0.012471
ACRG_GSM1523930	0.0488263	0	0.0435647	0.0747083	0	0.164851	0.0518341	0.0679026	0.0026613	0	0.0390777	0.000898879	0	0.217672	0.0524848	0.041227	0	0.081483	0.112808	0	0	0
ACRG_GSM1523931	0.054896	0	0.01651	0.331544	0	0	0.187157	0.0458532	0.0196772	0	0.0430496	0	0	0.0765964	0.0596572	0.0656563	0.0241861	0	0.0752168	0	0	0
ACRG_GSM1523932	0.0895586	0	0	0.136306	0	0.113195	0	0.0434467	0.0610332	0	0	0.0618299	0	0.194663	0.0822227	0.0352113	0	0.0407874	0.132522	0	0	0.00922396
ACRG_GSM1523933	0.0105622	0	0.00918939	0.109622	0	0.0451316	0.0484076	0.0139587	0	0	0.0355411	0	0.0143585	0.237361	0.0545826	0.0533645	0	0.0446045	0	0.294247	0	0.029069
ACRG_GSM1523935	0.00800335	0	0	0.0292162	0	0.114012	7.47557e-05	0	0.012039	0	0.034885	0	0.0281996	0.350565	0	0.173786	0	0.127967	0	0.0377262	0.00792674	0.0755985
ACRG_GSM1523936	0	0.00319987	0.127303	0.107515	0	0.178493	0	0.00312579	0.0561867	0	0	0.0388244	0.00669636	0.0282508	0.0320522	0.0459828	0.164629	0	0.189574	0	0.0168361	0.00133192
ACRG_GSM1523937	0.0544935	0	0	0.214036	0	0.00164442	0.0956407	0	0.00989252	0	0	0.0409123	0	0.0945494	0.0948033	0.149363	0	0	0.103346	0	0	0.14132
ACRG_GSM1523938	0.0501021	0	0	0.0518407	0	0.201265	0	0.0394061	0.00981817	0.0752073	0	0	0.00832697	0.0321741	0.200796	0.151522	0.0303288	0	0.149213	0	0	0
ACRG_GSM1523939	0.0715651	0	0.0820597	0.179679	0	0.0820704	0	0.056959	0.0271249	0.0132359	0	0.0412026	0.00330139	0	0.0491603	0.147542	0.020784	0	0.225316	0	0	0
ACRG_GSM1523941	0.0642554	0	0.0428261	0.292328	0	0	0.201745	0.0469733	0	0.0192502	0.0338659	0	0	0.0386957	0.0705526	0.0744901	0.0260109	0.0179009	0.0711061	0	0	0
ACRG_GSM1523942	0	0.0209781	0.050801	0.0646241	0	0.219708	0.016288	0	0.0558908	0	0	0.0341767	0.000649276	0.183946	0.0274745	0.0640987	0.00525571	0.0343996	0.177707	0.0157099	0	0.0282938
ACRG_GSM1523943	0.0126211	0	0	0.094746	0	0.201003	0.0353353	0	0.0345117	0	0.0550494	0.0103518	0.0073242	0.121093	0.132416	0.102783	0.00920211	0.0226232	0.133119	0	0	0.0278194
ACRG_GSM1523945	0.0334769	0	0	0.0207794	0	0.124186	9.10712e-05	0	0	0	0.0659695	0	0	0.340898	0	0.154226	0	0.0802228	0	0.11049	0.00630934	0.0633513
ACRG_GSM1523947	0.0212337	0	0	0.186305	0	0.0656319	0.155511	0.0749319	0.0280996	0	0.0292842	0.00224388	0	0.133828	0.0911628	0.114524	0.00386858	0.00329064	0	0.0845251	0.00555929	0
ACRG_GSM1523948	0.0555374	0	0	0.144003	0	0.0642533	0.00977468	0.022316	0	0.0396879	0	0	0.00207385	0.202914	0.0551265	0.132338	0.0481386	0	0.215064	0	0	0.00877308
ACRG_GSM1523949	0.113011	0	0	0.158783	0	0.182687	0.0162239	0.056709	0.00673864	0.0470672	0	0.0176538	0	0.017001	0.134154	0.064214	0.0146412	0.0260519	0.137993	0	0	0.00707008
ACRG_GSM1523951	0.0213706	0.00163247	0.175055	0.173091	0	0.036774	0.100957	0.0149303	0.0367786	0.0226888	0	0	0	0.193799	0.0752717	0.056989	0.0128449	0	0.0778177	0	0	0
ACRG_GSM1523952	0.0117625	0.0389397	0.0430611	0.0730038	0	0.274337	0.0682456	0.00151373	0.0138876	0.070592	0.0279306	0	0.00921494	0.02175	0.0713495	0.0774889	0.00972502	0.0214409	0.122836	0	0	0.0429209
ACRG_GSM1523955	0.043249	0.011528	0.136652	0.257221	0	0.228533	0.0184915	0	0.0696602	0	0	0.0453412	0	0.00352577	0.00693273	0.0576547	0	0.0172643	0.103947	0	0	0
ACRG_GSM1523958	0.0117353	0.00298102	0.101809	0.227782	0	0	0.138737	0.0477816	0.0130947	0.0163597	0.00591376	0	0	0.038574	0.0886029	0.0508859	0.0366521	0.0167639	0.183283	0	0	0.0190448
ACRG_GSM1523962	0.0205801	0.0995426	0.130385	0.0525646	0	0.296823	0	0.0483442	0.0160535	0.0373473	0	0	0.00672978	0.00738498	0.0327493	0.100632	0.0127166	0.00116767	0.128143	0.00883608	0	0
ACRG_GSM1523963	0	0	0.116221	0.128122	0	0.161625	0.0302672	0	0.0358906	0.046103	0	0.013137	0	0.029017	0.0430302	0.183092	0.0628606	0	0.110593	0	0	0.0400404
ACRG_GSM1523965	0.0608525	0	0	0.0411206	0.0440266	0.0218708	0.0126203	0	0.0129841	0	0.0455089	0	0.0177443	0.166642	0.0108617	0.0657195	0	0.132535	0.0416269	0.288083	0	0.0378042
ACRG_GSM1523966	0.221041	0	0	0.00504757	0	0.131552	0	0.0905219	0.0264783	0	0	0.0449883	0	0.0539046	0.148851	0.0720573	0.0574717	0	0.148087	0	0	0
ACRG_GSM1523967	0.0209925	0.0173803	0.251677	0.226995	0	0.0502975	0.0250616	0.0749154	0.0226059	0	0	0.010101	0	0.0676739	0.0587308	0.0366351	0.0165207	0.0157002	0.104713	0	0	0
ACRG_GSM1523968	0.0696497	0	0	0.0535644	0	0.20908	0	0	0.0320922	0.0703723	0	0.00309159	0.0165781	0	0.141633	0.233133	0.0153578	0	0.151479	0	0.00396938	0
ACRG_GSM1523969	0.0680214	0.0315525	0.148031	0.186151	0	0.178748	0	0	0.0164764	0.0270875	0	0.00855356	0	0	0.0274258	0.105075	0.0238267	0.00287438	0.176177	0	0	0
ACRG_GSM1523971	0.156213	0	0.0982126	0.122044	0	0.151928	0.027668	0.0467858	0.0679302	0	0	0	0.00243765	0	0.0129752	0.144049	0	0.0134755	0.156282	0	0	0
ACRG_GSM1523973	0.0282282	0	0.00580038	0.0555002	0	0.144596	0.0114459	0	0.0251301	0	0	0.0221929	0.00737906	0.0618884	0.0292854	0.0687749	0.00820096	0.0109615	0.498229	0	0	0.0223872
ACRG_GSM1523975	0.0844991	0	0	0.288566	0	0	0.0987935	0.0443731	0.0658183	0.045463	0	0.0206467	0.00258376	0.0253936	0.151495	0.078383	0.00983802	0	0.0841475	0	0	0
ACRG_GSM1523976	0.0362198	0	0.0387093	0.0867718	0	0.238066	0	0.0352187	0.0823615	0	0	0.0890315	0	0.0263488	0.0925766	0.0168471	0.0246013	0.020131	0.213117	0	0	0
ACRG_GSM1523978	0.0753656	0	0	0.0197462	0	0.277335	0.0972184	0.0388719	0.0160443	0	0.00881993	0.0380868	0.014089	0.0671865	0.106023	0.0769384	0	0.0238741	0	0.0969126	0	0.0434884
ACRG_GSM1523979	0.000208611	0	0.0242907	0.271104	0	0	0.232797	0.0237892	0	0.0284819	0	0.0231157	0	0.0557767	0.143297	0.119522	0	0.0379542	0.0342377	0	0	0.00542459
ACRG_GSM1523980	0.0494491	0.080053	0.157709	0.147922	0	0.195591	0.0489529	0.00697125	0.00206727	0.00270572	0.00617849	0	0	0.010529	0.0607439	0.0476436	0.0397833	0.00544776	0.138253	0	0	0
ACRG_GSM1523981	0.0467725	0	0	0.0178765	0	0.103147	0.0621448	0.00379765	0	0.0311432	0.0259264	0	0.0543086	0.148608	0.0597814	0.27581	0	0.0961466	0.00147544	0.00964287	0.0138443	0.0495749
ACRG_GSM1523982	0.0260229	0	0.0144925	0.016675	0	0.0724115	0	0	0.0117016	0.0113411	0.0183459	0	0.0382144	0.431864	0.00928845	0.270684	0	0	0.0157609	0	0	0.0631978
ACRG_GSM1523983	0.00119052	0	0.0142197	0.146018	0	0.090537	0.137173	0.0880445	0.0253411	0	0.0292368	0	0	0.0816622	0.114218	0.0673848	0.0171046	0.0124742	0	0.115365	0	0.0600301
ACRG_GSM1523985	0.0828138	0	0.0612994	0.0868647	0	0.153929	0.139522	0.0872951	0.0322268	0	0.0628611	0	0	0.11808	0.0485149	0.0170138	0.00387919	0.0865142	0	0.019186	0	0
ACRG_GSM1523986	0.0205436	0.0181805	0.00431605	0.163971	0	0.10936	0.0364234	0.000346959	0.0105719	0.104711	0	0.0212651	0	0.0788296	0.1352	0.123607	0.0290375	0	0.143637	0	0	0
ACRG_GSM1523987	0.0943231	0.0342995	0.11652	0.2074	0	0.298464	0	0.0301067	0.0187582	0	0.028122	0	0.0152286	0.00109982	0.0252247	0.0414697	0	0.025646	0.0352602	0.028077	0	0
ACRG_GSM1523988	0.0294602	0	0	0.413334	0	0	0.018728	0.0214609	0.0359127	0.103857	0	0.00903893	0	0	0.153021	0.147838	0	0	0.0673482	0	0	0
ACRG_GSM1523989	0.02241	0.0167385	0	0.0323089	0	0.221769	0.0162854	0.0536824	0.0492211	0.00502484	0.0127961	0.0107674	0.0207257	0.0566491	0.163918	0.163998	0.00984723	0	0.143859	0	0	0
ACRG_GSM1523990	0	0	0.0681594	0.128866	0	0.132015	0	0	0	0	0	0.0579992	0.0156111	0.0988485	0.10622	0.185076	0.0802216	0	0.126983	0	0	0
ACRG_GSM1523992	0	0.00784654	0.0318633	0.10889	0	0.261852	0	0	0.0675349	0	0	0.0610562	0.0135433	0	0.0863309	0.184175	0.010839	0	0.166069	0	0	0
ACRG_GSM1523993	0.111574	0	0.0199315	0.0392891	0	0.273826	0.159422	0.0524394	0.0133252	0.00886556	0.0327204	0	0.00181784	0.0482921	0.123589	0.028071	0.0112253	0	0.0756111	0	0	0
ACRG_GSM1523994	0.0142171	0	0.167035	0.127718	0	0.0690564	0	0.0547675	0.0789667	0	0	0.025605	0	0.033015	0.0702424	0.0825729	0.0610608	0.00169902	0.214044	0	0	0
ACRG_GSM1523996	0.0297555	0	0.0108548	0.0902806	0	0.319027	0.0120285	0	0.0643444	0.0298711	0	0.0431924	0.00981181	0.0042723	0.063518	0.166603	0.0336579	0.0378598	0.0690286	0	0	0.0158938
ACRG_GSM1524000	0.0476774	0	0.098194	0.0479795	0	0.22627	0.0448485	0.00352276	0.00137463	0	3.04263e-05	0.0188298	0	0.146343	0.123161	0.111469	0.0286416	0	0.0957699	0	0	0.00588876
ACRG_GSM1524002	0.00583043	0.0116748	0.0777041	0.199657	0	0	0.203841	0.0667687	0.0130559	0.0366013	0.0512946	0	0	0.0270284	0.0810079	0.094321	0.0175629	0.030441	0.083211	0	0	0
ACRG_GSM1524004	0.0651092	0	0.0633563	0.149797	0	0.103466	0.0435653	0.0398109	0.0469839	0	0	0.0413529	0.00914495	0.0442629	0.0690441	0.0730369	0.0489271	0.00416014	0.197983	0	0	0
ACRG_GSM1524006	0.0536744	0	0	0.150927	0	0.204462	0.0504832	0	0.0163335	0.138622	0	0	0	0	0.0635112	0.128122	0.0929261	0	0.100939	0	0	0
ACRG_GSM1524007	0.0529457	0	0.099159	0.100519	0	0.164882	0.0221714	0.0404801	0.0121747	0.0697787	0	0.0303991	0.00278792	0.0964736	0.112263	0.0346466	0.0499172	0	0.111402	0	0	0
ACRG_GSM1524008	0.0494253	0.0187641	0	0.114527	0	0.038171	0.0404853	0.0392039	0.0772323	0	0.0208879	0	0.0171556	0.101574	0.091124	0.135542	0	0.15065	0.0468849	0.0177332	0	0.0406397
ACRG_GSM1524009	0.0247523	0.0437025	0.00557779	0.151788	0	0.214053	0	0.0511534	0.0144216	0	0.00081091	0	0.0347029	0.0657213	0.0736335	0.0576513	0.0157068	0.0853093	0.120273	0.0407421	0	0
ACRG_GSM1524010	0.076762	0.10895	0	0.157956	0	0.165723	0.0165056	0.0649621	0.0193777	0.0430803	0	0.0280732	0.0103329	0.00847774	0.0425872	0.103684	0.00540419	0	0.148124	0	0	0
ACRG_GSM1524012	0.033233	0	0.0542175	0.1366	0	0.00037939	0.148693	0.018657	0	0	0	0.00466977	0.0139718	0.319926	0.0641206	0.118209	0	0	0.00343567	0.043805	0	0.0400826
ACRG_GSM1524013	0.031973	0	0.0637709	0.00296456	0	0.190226	0.0920906	0	0	0	0.0192951	0.0253896	0	0.207255	0.101919	0.143233	0	0.00484607	0	0.0796339	0	0.0374041
ACRG_GSM1524016	0.0469702	0.0266085	0.140636	0.0799112	0	0.247101	0.0728607	0.0129615	0.00937807	0.0150035	0.0225833	0	0.000700955	0.032278	0.033092	0.0866356	0.0387516	0.0737619	0.0607658	0	0	0
ACRG_GSM1524017	0.0867267	0	0.0459122	0.209515	0	0	0.0953382	0.0421332	0.0366921	0	0	0.0436528	0	0.00647547	0.120734	0.127581	0.00673458	0.0201982	0.137763	0	0	0.0205442
ACRG_GSM1524018	0.00180418	0	0.0106535	0.158174	0	0.191915	0.0593289	0	0.0202975	0	0	0.0495635	0	0.152	0.0462867	0.189301	0.039886	0.00128305	0.0793871	0	0.000119373	0
ACRG_GSM1524019	0.0327213	0	0.165435	0.121636	0	0.156506	0.050225	0.0265904	0.0424088	0	0.020486	0	0	0.106934	0.0290235	0.124538	0	0.00457105	0.0982201	0	0	0.020706
ACRG_GSM1524020	0.113538	0	0.0645179	0.0923627	0	0.182691	0	0.0531777	0.0246181	0	0	0.0405774	0.0113074	0.10757	0.0699614	0.0180831	0.038346	0.00582772	0.177422	0	0	0
ACRG_GSM1524021	0.0357736	0	0.0260008	0.0889741	0	0.186184	0.00203881	0.0115585	0.0649091	0	0.0100237	0.000361044	0	0.101293	0.0586894	0.0988077	0	0.00432033	0.295048	0	0	0.0160171
ACRG_GSM1524022	0.196341	0.0422808	0	0.116285	0	0.0647305	0.0526094	0.0256946	0.0571597	0	0	0.0203634	0	0.0260058	0.120025	0.143634	0	0.0357794	0.0990914	0	0	0
ACRG_GSM1524023	0.00382222	0.0159712	0	0.204461	0	0.0894946	0.0659943	0.108214	0.00730768	0.0455024	0	0.051803	0	0.139382	0.102406	0.0234495	0.0108696	0.044301	0.0870209	0	0	0
ACRG_GSM1524024	0	0	0.185195	0.0759259	0	0.253761	0	0	0.0523984	0	0.0113849	0	0	0.212361	0.0299719	0.114546	0	0.0230164	0.0392254	0.00221301	0	0
ACRG_GSM1524025	0.0841072	0	0	0.0639733	0	0.0984017	0.0572732	0.0757231	0.0487749	0	0.0144068	0.0310238	0.0184627	0.0841174	0.101424	0.120376	0.0243884	0.0705149	0.0361497	0.0191964	0	0.0516861
ACRG_GSM1524026	0.0782407	0	0.10245	0.0588912	0	0.113896	0.0280645	0.0375088	0	0	0.0328041	0.00770856	0.0107198	0.059592	0.125187	0.136369	0.110924	0	0.0976438	0	0	0
ACRG_GSM1524029	0.0494661	0	0	0.221824	0	0.229102	0.00652373	0.0332449	0.0281071	0	0.00760511	0.0161972	0.0475404	0	0.0995219	0.0609264	0.0141641	0	0.185778	0	0	0
ACRG_GSM1524030	0.157316	0.0239497	0.023345	0.148196	0	0.195021	0.00617513	0.034491	0	0.0607863	0	0.0168688	0	0	0.0354328	0.109425	0	0.0211565	0.167837	0	0	0
ACRG_GSM1524031	0.0848743	0	0	0.0603151	0	0.174665	0.0685741	0	0	0	0.0487474	0.00606184	0.00177164	0.243313	0.0230244	0.0695175	0	0.0615421	0	0.157594	0	0
ACRG_GSM1524032	0.0538463	0	0	0	0	0.153834	0	0	0.0261493	0	0.0653001	0	0	0.237363	0.0139976	0.0456074	0	0.0185923	0	0.32064	0	0.0646702
ACRG_GSM1524033	0.0680972	0	0.117303	0.104914	0	0	0.112656	0.0599272	0.045749	0.00117538	0.0516166	0.022357	0	0.136112	0.0944189	0.0469526	0.0133961	0.0150021	0.110322	0	0	0
ACRG_GSM1524034	0.116895	0	0.0996328	0.0779186	0	0.166436	0	0.0198286	0.0358692	0.0646289	0	0.0225722	0	0.0740337	0.044073	0.0883006	0.0286983	0.00123865	0.152453	0	0.00742193	0
ACRG_GSM1524035	0.05391	0	0	0.129256	0	0.092855	0.00721684	0.0405209	0.0385873	0.0877153	0	0.0479686	0	0	0.135343	0.150507	0.0108753	0	0.205244	0	0	0
ACRG_GSM1524037	0.0922626	0	0.086344	0.0327511	0	0.10259	0	0.0190484	0.00389664	0	0.0166842	0	0	0.251278	0.0438333	0.232964	0.000804526	0	0.0990744	0.00251053	0	0.0159586
ACRG_GSM1524038	0.0289249	0	0	0.118372	0	0.0695929	0.0452708	0.020946	0.104611	0	0.0378237	0	0	0.182639	0.049881	0.0341699	0	0.123622	0	0.157203	0	0.0269451
ACRG_GSM1524039	0.000925092	0	0	0.0201922	0	0.086318	0	0	0.00569451	0	0.0140687	0.00186531	0.0614172	0.344666	0.00300429	0.10725	0.00719172	0.0524881	0	0.220247	0.00484467	0.0698279
ACRG_GSM1524041	0.0251794	0	0	0.0851358	0	0.150958	0.0442444	0.0139975	0.00502373	0	0	0.0174362	0.0021386	0.135222	0.0480165	0.13206	0	0.115387	0	0.213583	0	0.0116175
ACRG_GSM1524042	0.0651297	0	0.139238	0.0343715	0	0.0833766	0.0805626	0.0347046	0.0193871	0.0371742	0	0.0510353	0	0.183894	0.0773321	0	0	0.0432364	0	0.0927711	0	0.0577871
ACRG_GSM1524043	0.0596315	0	0.0416586	0.0748608	0	0.0845442	0.16059	0.0760121	0.0330365	0	0.103338	0	0	0.0339824	0.122968	0.176755	0.0171158	0.000536479	0.0149698	0	0	0
ACRG_GSM1524044	0.0689117	0	0	0	0	0.168982	0.0621397	0.0531691	0.00265522	0.0494301	0.0303923	0	0	0.326162	0.096097	0.0342881	0.00496668	0.00551976	0.0908238	0.00646279	0	0
ACRG_GSM1524046	0.064436	0.034361	0.0916992	0.0582964	0	0.0535334	0.00632727	0.0542728	0.014659	0.0843597	0	0.0256478	0	0.109803	0.0827953	0.0498923	0.0673876	0.0114923	0.191037	0	0	0
ACRG_GSM1524047	0.0442846	0	0.142005	0.117746	0	0.0683277	0.00111968	0.034637	0.0608687	0	0	0.0417122	0.0108799	0.0510275	0.0423416	0.122279	0.0762456	0.00698606	0.141511	0	0	0.038028
ACRG_GSM1524048	0.0248215	0	0	0.156226	0	0.0496703	0.0445321	0.0804127	0.0109666	0.00492509	0.00735965	0.00571338	0	0.252386	0.0470863	0.257175	0.0105053	0	0.0482195	0	0	0
ACRG_GSM1524049	0.0310288	0	0.0703977	0.137807	0	0	0.0226279	0.0589753	0.0410085	0	0	0.0840175	0	0.0324273	0.166656	0.146634	0.00174536	0.00286133	0.201734	0	0	0.00207863
ACRG_GSM1524051	0.0450195	0	0.0709324	0.213027	0	0.00910637	0.0645332	0.100795	0.0108471	0.0683831	0	0	0	0.0308496	0.0992789	0.104296	0.006298	0.0384477	0.138185	0	0	0
ACRG_GSM1524053	0.0712183	0	0.0259199	0.105202	0	0.0437642	0.0542121	0.0609788	0.077476	0	0	0.0283264	0	0.0783437	0.0383377	0.0700199	0.205444	0.0426258	0.0981314	0	0	0
ACRG_GSM1524054	0.0193911	0	0	0.0614621	0	0.0906892	0.0989052	0.0491826	0	0.0177523	0.0555578	0	0	0.229283	0.140204	0.1766	0	0.0225018	0.0384711	0	0	0
ACRG_GSM1524055	0.141071	0	0	0.0189581	0	0.0929266	0.0393293	0	0	0	0.0564782	0	0	0.292326	0.0475862	0.0769008	0	0.0679278	0	0.112813	0	0.0536828
ACRG_GSM1524057	0.0835814	0	0	0.0822643	0	0.0583636	0	0.0315416	0.00358578	0.104194	0	0.0930598	0.0209606	0	0.167777	0.245986	0.00623496	0	0.10245	0	0	0
ACRG_GSM1524058	0.0128874	0.036088	0.0415823	0.248886	0	0	0.0964466	0.0071262	0.045625	0	0.0309035	0.022227	0.0193062	0.168397	0.0702722	0.0157452	0	0.0957493	0	0.0850611	0	0.00369674
ACRG_GSM1524059	0.031843	0.027475	0	0.0489695	0	0.0631123	0.0656504	0	0.0221152	0.0099109	0.0230294	0	0.0341268	0	0	0.129021	0.00188262	0.205441	0.185696	0.0670475	0	0.0846787
ACRG_GSM1524060	0.0852271	0	0	0.033957	0	0.0731617	0	0.0894045	0.0530825	0	0	0.0730453	0	0.202654	0.0402146	0.0460252	0	0.0450188	0	0.243134	0	0.0150757
ACRG_GSM1524062	0.13785	0.0347785	0	0.205149	0	0.223363	0.00366196	0.014023	0	0.0410084	0	0.00159214	0	0	0.013052	0.157448	0	0.0205162	0.147558	0	0	0
ACRG_GSM1524068	0.0706967	0	0	0.15141	0	0.0996902	0	0.0730413	0	0	0	0.130276	0	0.210059	0.095284	0.0423514	0.0136948	0	0.113496	0	0	0
ACRG_GSM1524072	0.0620304	0	0.21544	0.175498	0	0.0464847	0	0.0697823	0.0703152	0	0	0.00398646	0.0434488	0	0.0258172	0.122102	0.0350448	0.0215211	0.108529	0	0	0

## Sheet: Table 3
ID	StromalScore	ImmuneScore	ESTIMATEScore
TCGA_TCGA-BR-8588	1072.29	1983.75	3056.04
TCGA_TCGA-VQ-A8DU	-87.5839	655.815	568.231
TCGA_TCGA-HU-A4G9	-1628.96	-233.317	-1862.28
TCGA_TCGA-CD-A4MG	667.25	1347.67	2014.92
TCGA_TCGA-HU-8602	144.314	1823.07	1967.39
TCGA_TCGA-VQ-A91S	-330.439	1235.8	905.358
TCGA_TCGA-HU-A4GY	1707.4	3091.31	4798.71
TCGA_TCGA-BR-8365	1473.09	1522.94	2996.03
TCGA_TCGA-D7-5578	618.107	1660.94	2279.05
TCGA_TCGA-BR-8682	1060.67	1315.93	2376.6
TCGA_TCGA-CG-4465	791.538	1620.68	2412.22
TCGA_TCGA-CG-5720	614.076	1847.69	2461.76
TCGA_TCGA-D7-6524	1342.06	1749.55	3091.61
TCGA_TCGA-CD-A486	305.793	968.242	1274.03
TCGA_TCGA-CG-5716	-249.31	1784.56	1535.25
TCGA_TCGA-RD-A7BT	-991.294	672.208	-319.086
TCGA_TCGA-IN-A7NT	-138.42	404.117	265.697
TCGA_TCGA-BR-8296	337.378	2079.88	2417.25
TCGA_TCGA-BR-4187	2177.36	2256.42	4433.77
TCGA_TCGA-VQ-A91K	110.018	1330.62	1440.63
TCGA_TCGA-IN-A6RL	-354.611	749.821	395.21
TCGA_TCGA-MX-A5UJ	519.568	929.995	1449.56
TCGA_TCGA-BR-8286	527.352	1167.34	1694.69
TCGA_TCGA-R5-A7ZF	-1089.72	-22.1029	-1111.83
TCGA_TCGA-VQ-A8E7	-281.377	158.491	-122.886
TCGA_TCGA-CG-4436	-435.027	1372.48	937.451
TCGA_TCGA-D7-6520	553.034	785.366	1338.4
TCGA_TCGA-BR-4368	836.934	1849.64	2686.57
TCGA_TCGA-BR-8676	-351.326	1712.74	1361.41
TCGA_TCGA-BR-6457	1600.34	1786.97	3387.3
TCGA_TCGA-D7-A747	1104.25	1832.94	2937.19
TCGA_TCGA-CG-4304	989.858	1871.22	2861.08
TCGA_TCGA-BR-A44U	255.701	319.035	574.736
TCGA_TCGA-KB-A93G	1675.54	1624.56	3300.09
TCGA_TCGA-BR-8367	955.478	809.061	1764.54
TCGA_TCGA-D7-A6F2	234.635	1573.16	1807.79
TCGA_TCGA-D7-6521	1274.53	2005.18	3279.71
TCGA_TCGA-BR-6454	198.99	2190.31	2389.3
TCGA_TCGA-CG-4466	-778.802	273.551	-505.252
TCGA_TCGA-CD-8524	731.899	1128.59	1860.49
TCGA_TCGA-BR-7723	225.984	1072.67	1298.66
TCGA_TCGA-VQ-A91X	-1759.72	-459.598	-2219.32
TCGA_TCGA-BR-6801	334.614	479.914	814.528
TCGA_TCGA-IN-A6RN	-778.952	410.872	-368.08
TCGA_TCGA-VQ-A928	364.359	484.82	849.179
TCGA_TCGA-BR-7958	936.863	2615.31	3552.18
TCGA_TCGA-CG-4305	989.393	2091.23	3080.63
TCGA_TCGA-CD-A48C	379.699	957.001	1336.7
TCGA_TCGA-HU-A4GX	-284.774	1782.17	1497.4
TCGA_TCGA-BR-8382	675.695	1607.31	2283
TCGA_TCGA-IN-AB1V	-1188.51	346.544	-841.968
TCGA_TCGA-CD-8532	602.088	2146.06	2748.15
TCGA_TCGA-IN-8663	-699.157	21.4114	-677.746
TCGA_TCGA-VQ-A91D	59.0727	1123.11	1182.18
TCGA_TCGA-KB-A6F7	-440.206	1637.52	1197.31
TCGA_TCGA-VQ-A91V	-1163.27	137.702	-1025.57
TCGA_TCGA-VQ-A8PM	490.586	1858.14	2348.73
TCGA_TCGA-CD-8529	1232	2328.94	3560.95
TCGA_TCGA-CG-4460	-124.733	741.621	616.888
TCGA_TCGA-BR-A4J9	960.69	1173.79	2134.48
TCGA_TCGA-B7-A5TJ	-325.3	316.359	-8.94092
TCGA_TCGA-IN-A6RS	-337.152	1465.81	1128.66
TCGA_TCGA-D7-A6EZ	438.536	1954.06	2392.6
TCGA_TCGA-BR-7717	345.615	834.992	1180.61
TCGA_TCGA-CD-8527	-266.822	805.882	539.06
TCGA_TCGA-IN-A6RR	-585.909	649.931	64.0216
TCGA_TCGA-BR-6452	304.222	1452.22	1756.44
TCGA_TCGA-BR-8592	1438.69	1628.56	3067.25
TCGA_TCGA-D7-8573	-779.746	504.044	-275.701
TCGA_TCGA-D7-A6F0	-353.101	1051.72	698.615
TCGA_TCGA-FP-A8CX	-549.472	1116.38	566.911
TCGA_TCGA-D7-8570	975.453	2777.67	3753.12
TCGA_TCGA-BR-6453	1133.71	2804.41	3938.13
TCGA_TCGA-HU-A4GP	-357.21	553.924	196.714
TCGA_TCGA-HU-A4H8	-1134.82	428.466	-706.358
TCGA_TCGA-VQ-A8E3	-444.306	1532.78	1088.48
TCGA_TCGA-KB-A93H	-1245.57	384.118	-861.451
TCGA_TCGA-CG-4476	1405.98	1937.99	3343.97
TCGA_TCGA-BR-8297	771.036	848.276	1619.31
TCGA_TCGA-HU-A4GF	-507.498	909.752	402.254
TCGA_TCGA-HU-A4GT	-527.122	686.359	159.237
TCGA_TCGA-VQ-A91A	1250.87	1239.37	2490.24
TCGA_TCGA-VQ-A8PX	-1183.17	874.433	-308.737
TCGA_TCGA-IN-A7NR	-154.067	1293.01	1138.95
TCGA_TCGA-HU-A4G8	-192.513	1311.66	1119.15
TCGA_TCGA-CG-5724	208.127	1224.71	1432.83
TCGA_TCGA-BR-4201	1531	1889.9	3420.9
TCGA_TCGA-CD-5799	-20.9533	456.487	435.534
TCGA_TCGA-HU-A4H0	-410.584	1785.86	1375.28
TCGA_TCGA-FP-A4BF	1403.54	2621.33	4024.87
TCGA_TCGA-BR-8380	1039.81	828.715	1868.52
TCGA_TCGA-VQ-A91Q	235.608	187.248	422.856
TCGA_TCGA-FP-7829	245.367	521.717	767.084
TCGA_TCGA-HF-7134	-212.255	877.084	664.829
TCGA_TCGA-CG-4441	636.079	1255.41	1891.49
TCGA_TCGA-FP-8631	9.65241	260.178	269.83
TCGA_TCGA-BR-4279	2117.35	2202.75	4320.1
TCGA_TCGA-IN-A6RJ	-958.441	503.511	-454.93
TCGA_TCGA-VQ-AA6J	220.313	1895.61	2115.92
TCGA_TCGA-CD-5800	-521.27	498.322	-22.9481
TCGA_TCGA-CG-4442	-105.787	640.145	534.358
TCGA_TCGA-VQ-A8PQ	963.38	2935.17	3898.55
TCGA_TCGA-B7-A5TN	701.569	794.653	1496.22
TCGA_TCGA-VQ-A8E0	-639.38	1007.96	368.584
TCGA_TCGA-CD-5803	1694.58	2709.78	4404.36
TCGA_TCGA-BR-8371	797.24	1532.85	2330.09
TCGA_TCGA-VQ-A8PU	-953.161	80.8618	-872.299
TCGA_TCGA-BR-8284	1121.81	2145.91	3267.72
TCGA_TCGA-VQ-A8PD	696.633	2424.07	3120.7
TCGA_TCGA-VQ-A922	421.179	67.4958	488.675
TCGA_TCGA-VQ-A8PB	-99.4393	646.377	546.938
TCGA_TCGA-FP-8210	1689.46	2583.61	4273.07
TCGA_TCGA-RD-A8N0	1157.57	2663.68	3821.26
TCGA_TCGA-BR-8289	448.14	542.962	991.102
TCGA_TCGA-HU-A4GJ	495.73	3162.95	3658.68
TCGA_TCGA-HU-A4H3	-469.91	772.752	302.841
TCGA_TCGA-BR-A4QL	-646.19	772.452	126.262
TCGA_TCGA-BR-7716	457.247	2008.05	2465.3
TCGA_TCGA-HU-8608	549.378	2640.95	3190.33
TCGA_TCGA-F1-A72C	548.37	1366.9	1915.27
TCGA_TCGA-VQ-A8P3	188.441	802.091	990.532
TCGA_TCGA-BR-7704	299.248	2250.01	2549.26
TCGA_TCGA-VQ-A91N	-840.029	307.719	-532.31
TCGA_TCGA-CD-A4MH	-36.1135	780.826	744.712
TCGA_TCGA-EQ-8122	257.65	434.917	692.566
TCGA_TCGA-VQ-A91Y	1096.87	1841.71	2938.57
TCGA_TCGA-CG-4438	259.226	1830.63	2089.86
TCGA_TCGA-BR-4366	212.5	782.389	994.889
TCGA_TCGA-ZQ-A9CR	1066.88	1616.27	2683.14
TCGA_TCGA-BR-8690	827.394	2076.29	2903.68
TCGA_TCGA-BR-4357	838.216	2103.47	2941.68
TCGA_TCGA-CG-4440	-487.276	811.472	324.196
TCGA_TCGA-BR-6802	180.726	1894.35	2075.08
TCGA_TCGA-BR-4370	1386.19	1987.34	3373.53
TCGA_TCGA-VQ-A8E2	432.424	504.792	937.216
TCGA_TCGA-D7-6818	1238.13	1664.62	2902.74
TCGA_TCGA-RD-A8N9	1524.55	1712.3	3236.85
TCGA_TCGA-D7-6525	354.17	866.04	1220.21
TCGA_TCGA-HU-A4G2	141.708	1169.63	1311.34
TCGA_TCGA-B7-A5TK	1179.46	2533.32	3712.79
TCGA_TCGA-SW-A7EB	-284.934	1273.76	988.83
TCGA_TCGA-BR-7959	1250.2	930.345	2180.55
TCGA_TCGA-CG-4301	1051.3	1475.02	2526.32
TCGA_TCGA-BR-8060	961.021	1399.17	2360.19
TCGA_TCGA-RD-A8MV	342.878	2512.37	2855.25
TCGA_TCGA-BR-8484	707.746	2020.46	2728.21
TCGA_TCGA-HU-A4GC	75.5864	800.845	876.431
TCGA_TCGA-BR-6564	1392.49	1584.78	2977.27
TCGA_TCGA-HU-A4GU	-756.674	391.194	-365.48
TCGA_TCGA-BR-8059	802.711	454.309	1257.02
TCGA_TCGA-F1-6177	-612.187	533.923	-78.2643
TCGA_TCGA-CD-8528	52.1481	674.513	726.661
TCGA_TCGA-BR-6710	-62.7818	779.798	717.016
TCGA_TCGA-BR-8291	1803.82	2014.31	3818.13
TCGA_TCGA-D7-6526	-507.383	306.897	-200.486
TCGA_TCGA-BR-8364	1736.74	1684.85	3421.59
TCGA_TCGA-KB-A93J	-26.1201	1810.24	1784.12
TCGA_TCGA-BR-8080	1554.25	1932.17	3486.42
TCGA_TCGA-IN-8462	315.933	902.292	1218.22
TCGA_TCGA-F1-6874	353.143	1713.16	2066.3
TCGA_TCGA-CD-A487	355.142	583.481	938.623
TCGA_TCGA-BR-4369	537.152	1348.43	1885.58
TCGA_TCGA-D7-6519	-262.62	616.26	353.64
TCGA_TCGA-VQ-A91U	-191.428	1368.86	1177.43
TCGA_TCGA-VQ-A925	-684.458	335.539	-348.919
TCGA_TCGA-BR-8372	176.984	1954.92	2131.91
TCGA_TCGA-F1-6875	-817.624	-563.655	-1381.28
TCGA_TCGA-FP-7916	1091.32	2406.52	3497.84
TCGA_TCGA-VQ-AA6D	-1276.22	-126.929	-1403.15
TCGA_TCGA-BR-8589	-285.727	2290.22	2004.5
TCGA_TCGA-3M-AB46	-41.9038	347.09	305.186
TCGA_TCGA-CG-5734	503.209	2583.88	3087.09
TCGA_TCGA-BR-4294	-473.235	104.979	-368.256
TCGA_TCGA-VQ-A924	-20.232	1203.69	1183.45
TCGA_TCGA-BR-8683	693.954	959.078	1653.03
TCGA_TCGA-VQ-A8PK	-205.254	617.462	412.209
TCGA_TCGA-BR-A4J4	305.242	1251.63	1556.87
TCGA_TCGA-R5-A7ZE	-1110.06	-286.999	-1397.06
TCGA_TCGA-D7-6522	1993.99	3085.51	5079.5
TCGA_TCGA-D7-6822	-324.829	610.831	286.001
TCGA_TCGA-BR-6803	1303.2	1794.25	3097.46
TCGA_TCGA-BR-8483	-536.08	-136.283	-672.363
TCGA_TCGA-BR-6563	1672.8	2557.85	4230.65
TCGA_TCGA-SW-A7EA	-13.7361	1082.09	1068.35
TCGA_TCGA-BR-6705	1706.61	1400.19	3106.8
TCGA_TCGA-BR-8678	-153.05	170.071	17.0209
TCGA_TCGA-BR-8680	-940.469	-571.216	-1511.68
TCGA_TCGA-CG-4462	2134.93	2415.91	4550.84
TCGA_TCGA-RD-A8N5	1457.09	1836.04	3293.13
TCGA_TCGA-BR-8295	-1039.99	-939.084	-1979.07
TCGA_TCGA-D7-8578	1022.94	1077.74	2100.69
TCGA_TCGA-R5-A7ZI	87.9909	2371.22	2459.21
TCGA_TCGA-FP-8209	1773.45	2607.69	4381.14
TCGA_TCGA-HU-8610	463.446	2096.2	2559.65
TCGA_TCGA-VQ-AA69	-860.797	833.082	-27.7145
TCGA_TCGA-CG-5723	394.727	2098.9	2493.63
TCGA_TCGA-RD-A8N2	1148.03	1242.14	2390.17
TCGA_TCGA-BR-7722	324.316	1091.53	1415.85
TCGA_TCGA-D7-8576	104.157	805.559	909.716
TCGA_TCGA-BR-8058	1409.85	2502.45	3912.3
TCGA_TCGA-VQ-A91E	-1019.46	1223.5	204.047
TCGA_TCGA-VQ-A8PO	143.886	1744.55	1888.44
TCGA_TCGA-CG-4444	702.928	1583.99	2286.92
TCGA_TCGA-CD-5798	1214.21	1473.38	2687.59
TCGA_TCGA-BR-7851	414.908	1222.49	1637.4
TCGA_TCGA-BR-8591	251.949	1315.06	1567.01
TCGA_TCGA-D7-A6EV	-880.558	168.383	-712.175
TCGA_TCGA-R5-A805	817.856	2244.92	3062.78
TCGA_TCGA-VQ-A8P2	-1000.31	-146.622	-1146.94
TCGA_TCGA-BR-8687	58.8153	360.921	419.736
TCGA_TCGA-MX-A5UG	1661.4	2497.29	4158.69
TCGA_TCGA-VQ-A94U	444.011	235.978	679.989
TCGA_TCGA-D7-A4Z0	790.933	1876.95	2667.89
TCGA_TCGA-BR-8590	1297.71	1755.17	3052.88
TCGA_TCGA-BR-6565	678.796	1669.21	2348.01
TCGA_TCGA-VQ-A923	283.819	2413.52	2697.34
TCGA_TCGA-D7-A4YU	652.891	2272.15	2925.04
TCGA_TCGA-VQ-AA6K	66.7028	975.258	1041.96
TCGA_TCGA-BR-8679	397.003	325.92	722.922
TCGA_TCGA-F1-A448	846.014	1965.33	2811.34
TCGA_TCGA-CD-8535	-649.895	-311.184	-961.079
TCGA_TCGA-D7-8574	1668.61	2813.7	4482.31
TCGA_TCGA-D7-5577	282.517	2243.96	2526.48
TCGA_TCGA-CG-5722	608.735	2709.76	3318.49
TCGA_TCGA-CG-5726	-1030.04	277.871	-752.168
TCGA_TCGA-D7-A748	1910.49	2358.79	4269.28
TCGA_TCGA-BR-8373	576.399	611.954	1188.35
TCGA_TCGA-BR-A4J7	1352.85	2153.28	3506.13
TCGA_TCGA-BR-6852	849.631	2503.58	3353.21
TCGA_TCGA-BR-6458	1004.66	1891.5	2896.16
TCGA_TCGA-ZA-A8F6	963.362	1546.47	2509.83
TCGA_TCGA-BR-7196	1439	1961.04	3400.03
TCGA_TCGA-IN-A6RI	-1167.21	102.07	-1065.15
TCGA_TCGA-HJ-7597	-806.93	1172.42	365.49
TCGA_TCGA-HU-A4GQ	377.268	1014.99	1392.26
TCGA_TCGA-B7-5818	70.5294	1892.12	1962.65
TCGA_TCGA-BR-4256	1793.26	2560.79	4354.06
TCGA_TCGA-BR-A4J6	144.701	587.85	732.551
TCGA_TCGA-CG-4443	-133.868	-21.1098	-154.978
TCGA_TCGA-CG-5718	130.768	1644.26	1775.03
TCGA_TCGA-BR-6455	387.138	1532.67	1919.8
TCGA_TCGA-BR-4363	994.713	1816.16	2810.88
TCGA_TCGA-VQ-A8P5	267.18	912.472	1179.65
TCGA_TCGA-BR-A4PF	0.77528	1702.15	1702.92
TCGA_TCGA-VQ-A94R	650.173	938.932	1589.11
TCGA_TCGA-HU-8249	-525.486	1088.47	562.983
TCGA_TCGA-CG-5725	-741.988	-257.337	-999.326
TCGA_TCGA-HU-A4H4	42.0495	1860.97	1903.02
TCGA_TCGA-VQ-A8PJ	-949.586	68.5978	-880.988
TCGA_TCGA-BR-6709	1178.56	2647.41	3825.97
TCGA_TCGA-MX-A666	-646.06	756.406	110.346
TCGA_TCGA-BR-A44T	1020.36	2879.6	3899.97
TCGA_TCGA-CD-5813	1832.82	2505.06	4337.88
TCGA_TCGA-VQ-AA64	374.897	376.735	751.632
TCGA_TCGA-HF-7132	521.774	2042.3	2564.07
TCGA_TCGA-CG-5717	99.1989	1653.19	1752.39
TCGA_TCGA-BR-A4J8	658.404	797.069	1455.47
TCGA_TCGA-CG-5732	-433.92	1888.53	1454.61
TCGA_TCGA-CG-4477	704.18	2206.95	2911.13
TCGA_TCGA-HU-A4G3	-297.372	680.066	382.694
TCGA_TCGA-IN-AB1X	-451.511	1756.16	1304.65
TCGA_TCGA-CD-5804	856.827	1592.49	2449.32
TCGA_TCGA-CG-5721	632.441	2737.76	3370.2
TCGA_TCGA-CD-A489	982.131	1486.14	2468.27
TCGA_TCGA-RD-A8N4	945.6	1328.33	2273.93
TCGA_TCGA-BR-6566	811.273	1852.92	2664.19
TCGA_TCGA-HU-8244	-1671.5	65.9978	-1605.5
TCGA_TCGA-FP-A9TM	-641.283	1718.02	1076.74
TCGA_TCGA-RD-A8N1	702.391	2549.62	3252.01
TCGA_TCGA-VQ-A8DT	-1020.68	419.857	-600.822
TCGA_TCGA-BR-8487	-38.2066	1254.83	1216.62
TCGA_TCGA-CD-8526	255.268	1014.31	1269.58
TCGA_TCGA-HU-A4H6	153.106	1599.6	1752.71
TCGA_TCGA-BR-7957	1432.38	883.1	2315.48
TCGA_TCGA-RD-A8N6	36.5386	250.807	287.345
TCGA_TCGA-D7-A4YX	-216.149	1599.43	1383.28
TCGA_TCGA-BR-A4CS	366.937	997.028	1363.97
TCGA_TCGA-BR-4191	1181	2390.02	3571.02
TCGA_TCGA-B7-A5TI	550.588	889.662	1440.25
TCGA_TCGA-IP-7968	543.571	1044.02	1587.59
TCGA_TCGA-IN-A6RO	-1265.47	251.838	-1013.63
TCGA_TCGA-BR-4280	-251.868	1405.16	1153.3
TCGA_TCGA-IN-7808	224.553	2948.11	3172.66
TCGA_TCGA-D7-8572	1005.91	1415.21	2421.12
TCGA_TCGA-BR-8366	1303.61	2680	3983.61
TCGA_TCGA-3M-AB47	1193.95	1400.94	2594.89
TCGA_TCGA-CD-A48A	-218.204	820.189	601.986
TCGA_TCGA-VQ-A8PC	418.2	1707.57	2125.77
TCGA_TCGA-D7-6528	-808.054	209.083	-598.972
TCGA_TCGA-BR-6707	334.697	2036.12	2370.82
TCGA_TCGA-BR-8368	-698.981	861.762	162.781
TCGA_TCGA-HU-A4HD	-111.678	388.985	277.307
TCGA_TCGA-BR-8369	252.863	338.289	591.152
TCGA_TCGA-BR-4267	61.5498	1102.22	1163.77
TCGA_TCGA-R5-A7O7	119.631	1219.07	1338.7
TCGA_TCGA-RD-A7BS	480.273	1659.82	2140.09
TCGA_TCGA-BR-A4J5	1425.12	1434.08	2859.2
TCGA_TCGA-VQ-AA6F	-317.01	1294.08	977.071
TCGA_TCGA-HF-7133	436.61	1795.36	2231.97
TCGA_TCGA-D7-8575	-3.92864	1615.27	1611.34
TCGA_TCGA-BR-8077	377.439	1808.45	2185.89
TCGA_TCGA-CD-8531	471.789	2224.18	2695.96
TCGA_TCGA-IN-7806	-643.576	252.513	-391.063
TCGA_TCGA-BR-8485	509.972	1370.39	1880.36
TCGA_TCGA-BR-4361	1190.91	1774.19	2965.09
TCGA_TCGA-IN-A7NU	394.897	1541.12	1936.02
TCGA_TCGA-HU-A4H5	-731.785	710.328	-21.4569
TCGA_TCGA-RD-A7BW	1707.81	2290.46	3998.26
TCGA_TCGA-D7-8579	1222.21	1580.26	2802.48
TCGA_TCGA-BR-8486	473.33	1459.68	1933.01
TCGA_TCGA-VQ-AA68	-723.206	941.034	217.828
TCGA_TCGA-BR-8677	1278.86	1849.75	3128.61
TCGA_TCGA-HU-A4HB	78.4358	2557.34	2635.78
TCGA_TCGA-BR-7707	-61.676	1163.85	1102.17
TCGA_TCGA-VQ-A8P8	355.386	1378.09	1733.47
TCGA_TCGA-BR-8384	1561.47	1621.58	3183.05
TCGA_TCGA-VQ-A92D	-479.939	-173.045	-652.984
TCGA_TCGA-HU-A4H2	-294.887	1129.28	834.396
TCGA_TCGA-BR-8361	-229.879	1315.52	1085.64
TCGA_TCGA-VQ-A91Z	-1599.04	-671.779	-2270.82
TCGA_TCGA-D7-6527	65.7624	924.65	990.412
TCGA_TCGA-RD-A8MW	1106.71	2114.51	3221.22
TCGA_TCGA-D7-A6EX	-389.039	-28.9418	-417.981
TCGA_TCGA-VQ-A927	-37.1219	969.537	932.415
TCGA_TCGA-BR-4257	984.573	1846.11	2830.68
TCGA_TCGA-CG-4475	984.748	872.515	1857.26
TCGA_TCGA-CD-5801	322.932	2332.12	2655.05
TCGA_TCGA-VQ-A8PP	104.784	1082.6	1187.39
TCGA_TCGA-RD-A7C1	390.519	2154.62	2545.14
TCGA_TCGA-HU-8604	776.46	2417.4	3193.86
TCGA_TCGA-BR-6456	1228.42	1383.87	2612.29
TCGA_TCGA-BR-A4CR	-885.486	-606.911	-1492.4
TCGA_TCGA-BR-7901	1054.62	1452.85	2507.47
TCGA_TCGA-BR-4371	-601.395	956.455	355.06
TCGA_TCGA-MX-A663	1153.57	664.898	1818.47
TCGA_TCGA-VQ-A8PF	857.596	2586.07	3443.67
TCGA_TCGA-BR-7715	433.162	252.261	685.423
TCGA_TCGA-BR-4367	1307.61	2000.02	3307.63
TCGA_TCGA-D7-A74A	-983.883	783.819	-200.064
TCGA_TCGA-BR-4253	687.78	2902.42	3590.2
TCGA_TCGA-BR-8381	1120.82	2445.74	3566.56
TCGA_TCGA-FP-7998	1368.69	2949.56	4318.25
TCGA_TCGA-VQ-A8DZ	-315.36	574.182	258.822
TCGA_TCGA-HU-A4GD	-1367.69	137.098	-1230.59
TCGA_TCGA-VQ-A8DV	-988.365	-225.888	-1214.25
TCGA_TCGA-CG-4306	660.759	1637.62	2298.38
TCGA_TCGA-VQ-A8PH	-898.486	779.22	-119.266
TCGA_TCGA-R5-A7ZR	-808.155	547.329	-260.826
TCGA_TCGA-HF-7131	-68.7525	1348.47	1279.72
TCGA_TCGA-HU-8238	126.365	1396.25	1522.62
TCGA_TCGA-VQ-AA6A	-896.067	147.6	-748.467
TCGA_TCGA-BR-8081	1188.34	2413.51	3601.85
TCGA_TCGA-VQ-AA6G	-664.359	355.115	-309.245
TCGA_TCGA-BR-8686	898.467	2249.17	3147.64
TCGA_TCGA-VQ-A94O	-472.127	658.002	185.875
TCGA_TCGA-FP-8211	-649.072	1122.34	473.27
TCGA_TCGA-BR-7197	-224.193	-119.948	-344.142
TCGA_TCGA-FP-7735	127.193	1448.22	1575.42
TCGA_TCGA-D7-A6EY	477.626	2228.98	2706.61
TCGA_TCGA-HU-A4GH	-1523.65	601.079	-922.571
TCGA_TCGA-CG-4437	697.471	2022.74	2720.21
TCGA_TCGA-D7-6815	183.16	633.473	816.634
TCGA_TCGA-CD-8525	430.936	1630.22	2061.15
TCGA_TCGA-CG-5719	1292.93	1599.21	2892.14
TCGA_TCGA-RD-A8NB	654.908	1883.94	2538.85
TCGA_TCGA-BR-A4IV	1642.14	994.573	2636.71
TCGA_TCGA-HF-A5NB	-895.579	784.925	-110.654
TCGA_TCGA-FP-8099	110.611	763.1	873.711
TCGA_TCGA-VQ-A94T	-615.375	-216.144	-831.519
TCGA_TCGA-CD-8533	-355.938	-533.816	-889.754
TCGA_TCGA-CD-8530	1378.24	1214.44	2592.68
TCGA_TCGA-CG-4469	-41.4503	1361.8	1320.35
TCGA_TCGA-VQ-A8PE	-270.059	1040.43	770.367
TCGA_TCGA-CD-8534	248.124	1168.39	1416.51
TCGA_TCGA-VQ-A94P	1415.89	1498	2913.9
GSE84437_GSM2235556	-221.639	228.885	7.24615
GSE84437_GSM2235557	1024.45	1070.17	2094.62
GSE84437_GSM2235558	555.503	1348.72	1904.22
GSE84437_GSM2235559	221.974	1446.34	1668.31
GSE84437_GSM2235560	1227.59	1661.88	2889.47
GSE84437_GSM2235561	986.369	1493.26	2479.63
GSE84437_GSM2235562	-367.265	113.011	-254.254
GSE84437_GSM2235563	113.497	695.744	809.241
GSE84437_GSM2235564	-1396.27	-394.418	-1790.69
GSE84437_GSM2235565	726.006	723.256	1449.26
GSE84437_GSM2235566	399.461	925.328	1324.79
GSE84437_GSM2235567	872.136	1018.89	1891.02
GSE84437_GSM2235568	-872.926	-306.37	-1179.3
GSE84437_GSM2235569	-475.211	50.9351	-424.276
GSE84437_GSM2235570	590.551	843.191	1433.74
GSE84437_GSM2235571	-130.446	937.872	807.426
GSE84437_GSM2235572	766.578	2000.12	2766.7
GSE84437_GSM2235573	745.283	1851.14	2596.42
GSE84437_GSM2235574	799.38	592.297	1391.68
GSE84437_GSM2235575	-1007.83	95.1924	-912.638
GSE84437_GSM2235576	182.631	1887.36	2069.99
GSE84437_GSM2235577	1438.81	1710.59	3149.4
GSE84437_GSM2235578	187.225	1709.72	1896.94
GSE84437_GSM2235579	1265.97	1874.62	3140.59
GSE84437_GSM2235580	1365.48	2354.64	3720.12
GSE84437_GSM2235582	147.04	1035.32	1182.36
GSE84437_GSM2235584	37.2056	930.806	968.012
GSE84437_GSM2235585	718.064	2254.3	2972.37
GSE84437_GSM2235586	1532.56	3186.79	4719.35
GSE84437_GSM2235587	441.898	1347.94	1789.83
GSE84437_GSM2235588	962.426	628.199	1590.62
GSE84437_GSM2235589	3.72972	368.073	371.803
GSE84437_GSM2235593	-124.95	1271.01	1146.06
GSE84437_GSM2235595	884.347	2187.17	3071.52
GSE84437_GSM2235596	214.785	1306.29	1521.08
GSE84437_GSM2235597	-908.138	628.971	-279.168
GSE84437_GSM2235598	916.915	2548.79	3465.7
GSE84437_GSM2235599	156.47	1419.31	1575.78
GSE84437_GSM2235600	1240.66	1440.35	2681.01
GSE84437_GSM2235601	1334.51	1431.17	2765.68
GSE84437_GSM2235602	1237.65	2166.71	3404.36
GSE84437_GSM2235603	-55.737	384.132	328.395
GSE84437_GSM2235604	217.893	896.549	1114.44
GSE84437_GSM2235605	1192.53	1537.7	2730.22
GSE84437_GSM2235606	1438.26	2329.38	3767.64
GSE84437_GSM2235607	969.061	1450.55	2419.61
GSE84437_GSM2235608	-820.107	456.085	-364.022
GSE84437_GSM2235609	1342.25	2517.67	3859.91
GSE84437_GSM2235610	1709.68	1579.96	3289.64
GSE84437_GSM2235611	-27.6771	1161.43	1133.76
GSE84437_GSM2235612	1132.75	1341.77	2474.52
GSE84437_GSM2235613	-1023.84	-26.3987	-1050.24
GSE84437_GSM2235614	605.371	2010.66	2616.04
GSE84437_GSM2235615	707.69	701.322	1409.01
GSE84437_GSM2235616	234.856	1819.22	2054.07
GSE84437_GSM2235617	-14.1848	1035.63	1021.45
GSE84437_GSM2235618	-495.454	780.646	285.191
GSE84437_GSM2235619	110.533	751.953	862.486
GSE84437_GSM2235620	-88.7011	979.875	891.174
GSE84437_GSM2235621	203.465	696.528	899.993
GSE84437_GSM2235622	1305.04	1908.84	3213.88
GSE84437_GSM2235623	-662.089	1197.13	535.042
GSE84437_GSM2235624	-43.4431	985.314	941.871
GSE84437_GSM2235625	1236.7	1851.57	3088.27
GSE84437_GSM2235626	1882.15	2105	3987.15
GSE84437_GSM2235627	288.377	1121.67	1410.05
GSE84437_GSM2235628	1867.55	1405.09	3272.65
GSE84437_GSM2235629	1419.97	2106.41	3526.38
GSE84437_GSM2235630	1669.88	1867.27	3537.15
GSE84437_GSM2235631	1330.71	2532.77	3863.48
GSE84437_GSM2235632	806.179	2180.67	2986.85
GSE84437_GSM2235633	1583.82	2280.72	3864.53
GSE84437_GSM2235634	480.733	1004.08	1484.81
GSE84437_GSM2235635	-22.2301	1494.71	1472.48
GSE84437_GSM2235636	1536.19	1872.88	3409.07
GSE84437_GSM2235637	-65.641	1813.33	1747.69
GSE84437_GSM2235695	-911.501	786.771	-124.73
GSE84437_GSM2235696	108.148	1734.37	1842.52
GSE84437_GSM2235697	-1245.41	-341.669	-1587.08
GSE84437_GSM2235698	-265.704	810.132	544.429
GSE84437_GSM2235699	761.972	756.133	1518.11
GSE84437_GSM2235700	502.942	1597.29	2100.23
GSE84437_GSM2235701	-1220.54	111.955	-1108.58
GSE84437_GSM2235702	983.355	992.732	1976.09
GSE84437_GSM2235703	476.872	1402.82	1879.69
GSE84437_GSM2235704	252.908	1376.02	1628.93
GSE84437_GSM2235705	-44.8823	1093.09	1048.21
GSE84437_GSM2235706	-130.58	246.551	115.972
GSE84437_GSM2235707	-41.8851	1262.57	1220.68
GSE84437_GSM2235708	-217.044	1271	1053.96
GSE84437_GSM2235709	-522.74	873.313	350.573
GSE84437_GSM2235710	707.822	1068.83	1776.65
GSE84437_GSM2235711	-60.0649	1154.1	1094.04
GSE84437_GSM2235712	-1886.56	-639.984	-2526.54
GSE84437_GSM2235713	317.501	887.351	1204.85
GSE84437_GSM2235714	-1589.73	-173.236	-1762.97
GSE84437_GSM2235715	408.382	2225.5	2633.88
GSE84437_GSM2235716	-319.409	-148.632	-468.04
GSE84437_GSM2235717	1162.6	1352.52	2515.11
GSE84437_GSM2235718	43.6025	1635.58	1679.18
GSE84437_GSM2235719	242.318	995.864	1238.18
GSE84437_GSM2235720	280.707	829.315	1110.02
GSE84437_GSM2235721	405.871	1163.57	1569.45
GSE84437_GSM2235722	294.455	1716.22	2010.68
GSE84437_GSM2235723	-721.417	-229.881	-951.298
GSE84437_GSM2235724	996.555	1861.05	2857.61
GSE84437_GSM2235725	908.396	2541.79	3450.19
GSE84437_GSM2235726	1483.84	3273.42	4757.26
GSE84437_GSM2235727	9.91093	1578.29	1588.2
GSE84437_GSM2235728	1119.74	1531.47	2651.21
GSE84437_GSM2235729	902.433	1952.22	2854.65
GSE84437_GSM2235730	-564.641	743.849	179.207
GSE84437_GSM2235731	-938.731	1148.88	210.146
GSE84437_GSM2235732	709.305	2140.71	2850.01
GSE84437_GSM2235733	802.069	1403.52	2205.59
GSE84437_GSM2235734	-76.2977	819.453	743.155
GSE84437_GSM2235735	-185.627	1757.44	1571.82
GSE84437_GSM2235736	-1495.07	-537.544	-2032.62
GSE84437_GSM2235737	381.883	2185.37	2567.25
GSE84437_GSM2235738	-225.77	913.787	688.017
GSE84437_GSM2235739	-702.842	9.46035	-693.382
GSE84437_GSM2235740	-926.316	1041.93	115.613
GSE84437_GSM2235741	457.755	719.808	1177.56
GSE84437_GSM2235742	111.529	1342.33	1453.86
GSE84437_GSM2235743	521.786	1583.21	2105
GSE84437_GSM2235744	-254.87	978.718	723.848
GSE84437_GSM2235745	673.96	2057.95	2731.91
GSE84437_GSM2235746	-651.33	1227.03	575.699
GSE84437_GSM2235747	644.485	1420.78	2065.26
GSE84437_GSM2235748	986.345	1167.7	2154.05
GSE84437_GSM2235749	-1348.55	53.9881	-1294.56
GSE84437_GSM2235750	252.641	651.367	904.008
GSE84437_GSM2235751	-17.6627	1912.77	1895.11
GSE84437_GSM2235752	-628.839	2041.89	1413.05
GSE84437_GSM2235753	840.496	2028.78	2869.28
GSE84437_GSM2235754	1445.51	1507.09	2952.59
GSE84437_GSM2235755	1014.52	1379.6	2394.12
GSE84437_GSM2235756	1285.63	1780.93	3066.56
GSE84437_GSM2235757	481.178	1114.98	1596.16
GSE84437_GSM2235758	-670.59	619.448	-51.1425
GSE84437_GSM2235759	1810.56	1385.83	3196.4
GSE84437_GSM2235760	370.246	507.979	878.225
GSE84437_GSM2235761	1174.55	1646.25	2820.8
GSE84437_GSM2235762	62.4638	1085.66	1148.12
GSE84437_GSM2235763	-81.591	1678.13	1596.54
GSE84437_GSM2235764	-1528.03	657.425	-870.61
GSE84437_GSM2235765	1187.01	1203.99	2391
GSE84437_GSM2235766	-859.962	155.692	-704.27
GSE84437_GSM2235767	1175.25	987.362	2162.61
GSE84437_GSM2235768	1215.55	2699.86	3915.41
GSE84437_GSM2235769	-428.362	348.274	-80.088
GSE84437_GSM2235770	-132.47	1202.02	1069.55
GSE84437_GSM2235771	588.01	1382.75	1970.76
GSE84437_GSM2235772	670.571	1528.95	2199.52
GSE84437_GSM2235773	594.39	1310.54	1904.93
GSE84437_GSM2235774	433.795	1116.12	1549.91
GSE84437_GSM2235775	418.75	1565.74	1984.49
GSE84437_GSM2235776	530.171	1447.64	1977.81
GSE84437_GSM2235777	581.31	2039.58	2620.89
GSE84437_GSM2235778	171.459	569.745	741.203
GSE84437_GSM2235779	-194.128	1522.34	1328.22
GSE84437_GSM2235780	357.764	1758.8	2116.56
GSE84437_GSM2235781	-190.613	978.839	788.226
GSE84437_GSM2235782	631.589	1280.89	1912.48
GSE84437_GSM2235783	953.15	1343.56	2296.71
GSE84437_GSM2235784	-43.8491	2098.53	2054.68
GSE84437_GSM2235785	343.964	2731.38	3075.34
GSE84437_GSM2235786	1235.6	2101.73	3337.33
GSE84437_GSM2235787	947.64	1125.72	2073.36
GSE84437_GSM2235788	592.776	2479.01	3071.78
GSE84437_GSM2235789	142.956	1622.59	1765.55
GSE84437_GSM2235790	-133.571	1770.67	1637.1
GSE84437_GSM2235791	1521.67	1589.83	3111.5
GSE84437_GSM2235792	486.874	928.331	1415.2
GSE84437_GSM2235793	1607.27	1635.28	3242.55
GSE84437_GSM2235794	723.133	1901.05	2624.18
GSE84437_GSM2235795	880.8	875.152	1755.95
GSE84437_GSM2235796	1183.85	1699.86	2883.71
GSE84437_GSM2235797	-630.503	1172.35	541.846
GSE84437_GSM2235798	-91.6231	623.827	532.204
GSE84437_GSM2235799	-575.419	788.012	212.593
GSE84437_GSM2235800	1011.81	2375.83	3387.63
GSE84437_GSM2235801	560.306	1831.28	2391.59
GSE84437_GSM2235802	7.65801	1990.27	1997.93
GSE84437_GSM2235803	146.832	1159.9	1306.73
GSE84437_GSM2235804	661.63	1327.8	1989.43
GSE84437_GSM2235805	546.58	701.44	1248.02
GSE84437_GSM2235806	-1291.47	425.197	-866.271
GSE84437_GSM2235807	19.0272	522.928	541.955
GSE84437_GSM2235808	252.984	1592.94	1845.92
GSE84437_GSM2235809	66.3853	2361.47	2427.85
GSE84437_GSM2235810	-227.519	532.35	304.83
GSE84437_GSM2235811	644.042	1363.27	2007.31
GSE84437_GSM2235812	20.4481	514.921	535.369
GSE84437_GSM2235813	-310.679	1480	1169.32
GSE84437_GSM2235814	758.868	1963.54	2722.4
GSE84437_GSM2235815	-221.19	825.125	603.935
GSE84437_GSM2235816	359.779	1890.73	2250.51
GSE84437_GSM2235817	20.7025	997.555	1018.26
GSE84437_GSM2235818	302.272	2243.86	2546.13
GSE84437_GSM2235819	413.588	579.397	992.985
GSE84437_GSM2235820	1167.06	2057.77	3224.83
GSE84437_GSM2235821	83.9891	1658.41	1742.4
GSE84437_GSM2235822	-319.743	601.522	281.778
GSE84437_GSM2235823	1142.69	2012.35	3155.04
GSE84437_GSM2235824	1296.6	1745.99	3042.59
GSE84437_GSM2235825	1260.58	1025.09	2285.66
GSE84437_GSM2235826	208.243	602.438	810.68
GSE84437_GSM2235827	1217.15	1487.59	2704.73
GSE84437_GSM2235828	1299.43	2911.6	4211.02
GSE84437_GSM2235829	80.4367	1648.04	1728.48
GSE84437_GSM2235830	-571.351	-70.1112	-641.462
GSE84437_GSM2235831	-557.629	604.557	46.9279
GSE84437_GSM2235837	1332.06	1717.74	3049.8
GSE84437_GSM2235838	681.567	636.564	1318.13
GSE84437_GSM2235839	35.5304	847.99	883.52
GSE84437_GSM2235840	-347.781	590.659	242.878
GSE84437_GSM2235841	971.984	1690.52	2662.51
GSE84437_GSM2235842	-120.335	187.42	67.0847
GSE84437_GSM2235843	610.007	1625.54	2235.55
GSE84437_GSM2235844	-123.703	1493.61	1369.91
GSE84437_GSM2235845	610.634	1562.37	2173
GSE84437_GSM2235846	96.511	1141.79	1238.3
GSE84437_GSM2235847	968.665	2798.56	3767.22
GSE84437_GSM2235848	1640.22	1592.58	3232.8
GSE84437_GSM2235849	713.053	1477.04	2190.09
GSE84437_GSM2235850	861.398	2061.77	2923.17
GSE84437_GSM2235851	-329.249	1436.46	1107.21
GSE84437_GSM2235852	715.097	2834.67	3549.77
GSE84437_GSM2235853	-8.32388	2313.17	2304.85
GSE84437_GSM2235854	627.469	1818.14	2445.61
GSE84437_GSM2235855	796.957	3304.7	4101.66
GSE84437_GSM2235862	595.885	2579.51	3175.4
GSE84437_GSM2235863	949.28	1326.22	2275.5
GSE84437_GSM2235864	197.27	1192.77	1390.04
GSE84437_GSM2235865	-458.978	556.497	97.5188
GSE84437_GSM2235866	1141.48	1708.31	2849.79
GSE84437_GSM2235867	835.564	2058.5	2894.06
GSE84437_GSM2235878	-320.222	1634.15	1313.93
GSE84437_GSM2235879	1259.36	1592.1	2851.46
GSE84437_GSM2235880	454.763	1867.67	2322.43
GSE84437_GSM2235881	72.9252	1395.74	1468.66
GSE84437_GSM2235882	866.637	2241.03	3107.67
GSE84437_GSM2235883	1010.53	1675.49	2686.03
GSE84437_GSM2235884	1555.86	2689.85	4245.71
GSE84437_GSM2235885	981.347	2486.37	3467.71
GSE84437_GSM2235886	517.42	795.78	1313.2
GSE84437_GSM2235887	110.097	269.779	379.876
GSE84437_GSM2235888	-291.695	1234.37	942.674
GSE84437_GSM2235889	-740.772	1168.09	427.314
GSE84437_GSM2235899	516.727	1859.61	2376.34
GSE84437_GSM2235900	792.4	2406.2	3198.6
GSE84437_GSM2235901	334.748	589.378	924.125
GSE84437_GSM2235902	1333.82	1583.32	2917.14
GSE84437_GSM2235903	469.035	528.135	997.169
GSE84437_GSM2235904	395.993	357.091	753.085
GSE84437_GSM2235905	1296.71	2477.88	3774.59
GSE84437_GSM2235906	-57.1621	1017.96	960.793
GSE84437_GSM2235907	-173.526	1329.3	1155.77
GSE84437_GSM2235908	535.875	810.586	1346.46
GSE84437_GSM2235909	170.205	1179.31	1349.51
GSE84437_GSM2235910	820.524	2487.93	3308.46
GSE84437_GSM2235921	-837.9	77.9405	-759.96
GSE84437_GSM2235922	146.222	1717.83	1864.05
GSE84437_GSM2235923	-326.342	242.776	-83.5658
GSE84437_GSM2235924	-200.44	479.136	278.696
GSE84437_GSM2235925	-200.817	1202.07	1001.26
GSE84437_GSM2235926	1059.87	2628.23	3688.1
GSE84437_GSM2235927	-943.77	-55.1769	-998.946
GSE84437_GSM2235928	-80.646	252.567	171.921
GSE84437_GSM2235929	1890.15	1930.39	3820.54
GSE84437_GSM2235930	203.054	1037.9	1240.96
GSE84437_GSM2235931	-403.794	1829.36	1425.57
GSE84437_GSM2235932	-1024.69	1015.05	-9.6387
GSE84437_GSM2235933	1945.82	2170.31	4116.12
GSE84437_GSM2235934	1164.61	3232.27	4396.87
GSE84437_GSM2235935	605.565	1558.1	2163.66
GSE84437_GSM2235936	-283.437	952.864	669.428
GSE84437_GSM2235937	-412.941	1023.46	610.524
GSE84437_GSM2235938	-917.365	648.3	-269.066
GSE84437_GSM2235939	797.243	1285.7	2082.94
GSE84437_GSM2235940	937.542	2207.71	3145.25
GSE84437_GSM2235941	397.77	2438.91	2836.68
GSE84437_GSM2235942	-663.075	1016.48	353.405
GSE84437_GSM2235943	921.868	2452.8	3374.67
GSE84437_GSM2235944	1136.39	2311.85	3448.24
GSE84437_GSM2235945	805.346	1345.84	2151.19
GSE84437_GSM2235946	-740.208	1061.65	321.437
GSE84437_GSM2235947	-129.875	2138.37	2008.49
GSE84437_GSM2235948	1785.01	2099.72	3884.72
GSE84437_GSM2235949	394.839	2540.11	2934.95
GSE84437_GSM2235950	1198.12	1090.72	2288.85
GSE84437_GSM2235951	1524.16	1407.4	2931.57
GSE84437_GSM2235952	-569.258	1131.41	562.155
GSE84437_GSM2235953	-210.113	-197.726	-407.84
GSE84437_GSM2235954	638.187	2114.07	2752.25
GSE84437_GSM2235955	565.505	1360.55	1926.06
GSE84437_GSM2235956	-690.206	27.6271	-662.579
GSE84437_GSM2235957	138.13	1393.52	1531.65
GSE84437_GSM2235958	968.692	1174.27	2142.96
GSE84437_GSM2235959	-1289.93	305.146	-984.788
GSE84437_GSM2235960	-701.76	936.039	234.279
GSE84437_GSM2235961	1346.31	1176.88	2523.19
GSE84437_GSM2235962	305.798	1444.68	1750.48
GSE84437_GSM2235963	-1104.23	36.6104	-1067.62
GSE84437_GSM2235964	433.859	2308.96	2742.82
GSE84437_GSM2235965	-844.961	1116.13	271.167
GSE84437_GSM2235966	-37.4103	1270.13	1232.72
GSE84437_GSM2235967	-1386.68	-762.624	-2149.3
GSE84437_GSM2235968	117.374	419.934	537.308
GSE84437_GSM2235969	-512.123	1237.03	724.911
GSE84437_GSM2235970	1159.81	1725.25	2885.05
GSE84437_GSM2235971	1022.88	1983.49	3006.37
GSE84437_GSM2235972	-1276.63	403.388	-873.246
GSE84437_GSM2235973	-911.053	179.78	-731.273
GSE84437_GSM2235974	-1295.69	51.0844	-1244.6
GSE84437_GSM2235975	-628.276	2120.91	1492.63
GSE84437_GSM2235976	-283.096	2040.02	1756.93
GSE84437_GSM2235977	-11.8582	-159.421	-171.279
GSE84437_GSM2235978	901.453	2698.15	3599.6
GSE84437_GSM2235979	263.517	1119.18	1382.7
GSE84437_GSM2235980	138.691	2344.86	2483.55
GSE84437_GSM2235981	198.626	1715.84	1914.47
GSE84437_GSM2235982	544.338	1963.65	2507.99
GSE84437_GSM2235983	1107.89	3046.48	4154.37
GSE84437_GSM2235984	-250.626	1076.05	825.429
GSE84437_GSM2235985	87.3452	2012.18	2099.53
GSE84437_GSM2235986	-238.816	1038.23	799.41
GSE84437_GSM2235987	858.056	1730.27	2588.33
GSE84437_GSM2235988	-426.726	603.954	177.228
GSE84437_GSM2235991	769.3	1379.07	2148.37
GSE84437_GSM2235992	308.618	1057.71	1366.33
GSE84437_GSM2235993	733.972	2875.38	3609.35
GSE84437_GSM2235994	374.581	-202.087	172.493
GSE84437_GSM2235995	-746.942	629.654	-117.288
GSE84437_GSM2235996	534.796	2263.59	2798.39
GSE84437_GSM2235997	-241.864	943.156	701.293
GSE84437_GSM2235998	-411.231	191.856	-219.375
GSE84437_GSM2235999	-245.563	655.841	410.278
GSE84437_GSM2236000	79.6906	677.435	757.126
GSE84437_GSM2236001	1005.65	1571.62	2577.27
GSE84437_GSM2236002	-976.003	-488.892	-1464.89
GSE84437_GSM2236003	322.812	259.807	582.619
GSE84437_GSM2236004	-379.374	688.104	308.73
GSE84437_GSM2236005	-246.719	351.467	104.748
GSE84437_GSM2236006	-211.739	472.465	260.726
GSE84437_GSM2236007	823.631	2012.38	2836.01
GSE84437_GSM2236008	1815.9	2366.01	4181.91
GSE84437_GSM2236009	316.668	982.881	1299.55
GSE84437_GSM2236010	-254.333	1164.01	909.676
GSE84437_GSM2236011	272.64	1272.49	1545.13
GSE84437_GSM2236012	-251.717	899.251	647.533
GSE84437_GSM2236013	699.641	1425.34	2124.98
GSE84437_GSM2236014	-1070.44	1090.45	20.0074
GSE84437_GSM2236015	455.413	1592.37	2047.78
GSE84437_GSM2236016	-960.843	392.916	-567.927
GSE84437_GSM2236017	-155.767	525.955	370.188
GSE84437_GSM2236018	-38.7528	1210.65	1171.89
GSE84437_GSM2236019	-153.677	327.849	174.172
GSE84437_GSM2236020	-301.836	911.276	609.44
GSE84437_GSM2236021	1516.35	1429.39	2945.74
GSE84437_GSM2236022	-648.516	419.1	-229.416
GSE84437_GSM2236023	-214.214	2160.67	1946.45
GSE84437_GSM2236024	155.277	2340.62	2495.9
GSE84437_GSM2236025	1296.43	2648.23	3944.65
GSE84437_GSM2236026	1659.25	1540.78	3200.03
GSE84437_GSM2236027	747.024	1492.18	2239.2
GSE84437_GSM2236028	111.941	1657.3	1769.24
GSE84437_GSM2236029	-714.089	2138.4	1424.31
GSE84437_GSM2236030	85.2452	930.017	1015.26
GSE84437_GSM2236031	1435.56	1939.71	3375.27
GSE84437_GSM2236032	-483.19	1089.17	605.981
GSE84437_GSM2236033	-318.493	200.448	-118.045
GSE84437_GSM2236034	466.314	2484.95	2951.26
GSE84437_GSM2236036	-784.186	290.201	-493.985
GSE84437_GSM2236037	804.002	1447.79	2251.79
GSE84437_GSM2236038	850.009	1770.41	2620.42
GSE84437_GSM2236039	-589.306	154.463	-434.844
GSE84437_GSM2236040	-1062.51	993.258	-69.2567
GSE84437_GSM2236041	1213.94	2443.96	3657.9
GSE84437_GSM2236042	-495.352	793.336	297.984
GSE84437_GSM2236043	714.968	1824.35	2539.32
GSE84437_GSM2236044	-753.88	-252.317	-1006.2
GSE84437_GSM2236045	-56.5363	1517.69	1461.15
GSE84437_GSM2236046	-496.256	595.031	98.7755
GSE84437_GSM2236047	879.488	2520.22	3399.71
GSE84437_GSM2236048	-984.195	1169.45	185.253
GSE84437_GSM2236049	736.021	2979.61	3715.63
GSE84437_GSM2236050	-715.15	570.969	-144.181
GSE84437_GSM2236051	1029.89	1442.46	2472.35
GSE84437_GSM2236052	-151.692	388.74	237.048
GSE84437_GSM2236053	964.112	1061.59	2025.7
GSE84437_GSM2236054	1213.99	1655	2869
GSE84437_GSM2236055	-238.979	329.885	90.9058
GSE84437_GSM2236056	-431.119	532.51	101.391
GSE84437_GSM2236057	954.4	1866.63	2821.03
GSE84437_GSM2236058	381.627	779.469	1161.1
GSE84437_GSM2236059	946.409	1128.97	2075.38
GSE84437_GSM2236060	2014.73	2596.29	4611.01
GSE84437_GSM2236061	1831.22	2672.43	4503.64
GSE84437_GSM2236062	501.872	1306.91	1808.79
GSE84437_GSM2236063	798.838	894.73	1693.57
GSE84437_GSM2236064	-398.043	611.597	213.553
GSE84437_GSM2236065	57.9649	606.226	664.19
GSE84437_GSM2236066	785.136	992.281	1777.42
GSE84437_GSM2236067	480.298	1555.74	2036.04
GSE84437_GSM2236068	1261.28	1329.66	2590.94
GSE84437_GSM2236069	-1335.95	52.9151	-1283.03
GSE84437_GSM2236070	239.361	2248.9	2488.26
GSE84437_GSM2236071	66.7551	2113.06	2179.81
GSE84437_GSM2236072	1048.68	2083.31	3131.99
GSE84437_GSM2236073	-209.261	710.204	500.943
GSE84437_GSM2236074	-461.994	835.308	373.314
GSE84437_GSM2236075	1239.84	1702.71	2942.55
GSE84437_GSM2236076	269.275	2824.65	3093.92
GSE84437_GSM2236077	-178.24	1718.77	1540.53
GSE84437_GSM2236078	-1059.98	-194.757	-1254.74
GSE84437_GSM2236079	41.5998	2384.91	2426.51
GSE84437_GSM2236080	550.315	1986.64	2536.96
GSE84437_GSM2236082	-250.302	1614.7	1364.4
GSE84437_GSM2236083	-546.384	965.539	419.154
GSE84437_GSM2236084	72.2334	1099.69	1171.92
GSE84437_GSM2236085	177.941	1768.59	1946.53
GSE84437_GSM2236086	990.597	2687.57	3678.17
GSE84437_GSM2236087	377.476	1559.5	1936.98
GSE84437_GSM2236088	435.11	1175.38	1610.49
GSE84437_GSM2236089	460.64	1906.6	2367.24
GSE84437_GSM2236090	573.996	1870.89	2444.89
GSE84437_GSM2236091	385.489	1209.46	1594.95
GSE84437_GSM2236092	154.774	1163.96	1318.74
GSE84437_GSM2236093	11.3369	1204.7	1216.04
GSE84437_GSM2236094	100.337	1260.91	1361.25
GSE84437_GSM2236095	255.868	1231	1486.87
ACRG_GSM1523727	-1344.5	59.4289	-1285.07
ACRG_GSM1523728	384.493	1348.86	1733.35
ACRG_GSM1523729	113.339	781.468	894.807
ACRG_GSM1523744	-18.999	523.585	504.586
ACRG_GSM1523745	583.282	975.441	1558.72
ACRG_GSM1523746	-522.98	458.073	-64.9067
ACRG_GSM1523747	-594.801	449.518	-145.283
ACRG_GSM1523748	477.336	1258.63	1735.97
ACRG_GSM1523765	-290.726	254.805	-35.9203
ACRG_GSM1523768	1127.68	1717.22	2844.9
ACRG_GSM1523769	1331.55	2579.66	3911.2
ACRG_GSM1523770	111.777	1781.14	1892.92
ACRG_GSM1523771	2199.49	2349.21	4548.7
ACRG_GSM1523772	1435.09	1398.66	2833.75
ACRG_GSM1523773	1857.3	1962.23	3819.53
ACRG_GSM1523774	885.796	1507.34	2393.13
ACRG_GSM1523775	-448.025	634.769	186.743
ACRG_GSM1523776	-35.9353	1535.9	1499.97
ACRG_GSM1523777	-184.804	-5.97957	-190.783
ACRG_GSM1523778	1113.82	1843.38	2957.2
ACRG_GSM1523779	-170.89	1503.89	1333
ACRG_GSM1523780	623.947	1033.53	1657.48
ACRG_GSM1523781	-942.378	-728.671	-1671.05
ACRG_GSM1523782	14.9625	769.212	784.175
ACRG_GSM1523783	119.943	2303.33	2423.27
ACRG_GSM1523784	503.547	1852.1	2355.65
ACRG_GSM1523785	460.854	1393.4	1854.25
ACRG_GSM1523786	929.649	2352.72	3282.37
ACRG_GSM1523787	-1564.53	-170.055	-1734.59
ACRG_GSM1523788	1789.13	2089.87	3879
ACRG_GSM1523789	1140.45	1120.96	2261.4
ACRG_GSM1523790	957.285	2257.59	3214.88
ACRG_GSM1523791	598.352	1639.29	2237.64
ACRG_GSM1523792	-570.334	804.278	233.944
ACRG_GSM1523793	-31.6058	1520.89	1489.29
ACRG_GSM1523794	721.053	2021.06	2742.11
ACRG_GSM1523795	156.396	842.837	999.233
ACRG_GSM1523796	2378.39	2615.18	4993.57
ACRG_GSM1523797	-888.407	851.446	-36.9611
ACRG_GSM1523798	1494.59	3603.68	5098.27
ACRG_GSM1523799	192.69	1481.25	1673.94
ACRG_GSM1523800	-208.057	1963.91	1755.85
ACRG_GSM1523801	-307.923	1485.38	1177.45
ACRG_GSM1523802	-174.477	1249.9	1075.43
ACRG_GSM1523803	-54.178	1031.81	977.63
ACRG_GSM1523804	967.626	2040.84	3008.47
ACRG_GSM1523805	1288.34	2139.95	3428.29
ACRG_GSM1523806	9.05717	1498.37	1507.43
ACRG_GSM1523807	760.516	1917.63	2678.15
ACRG_GSM1523808	1270.46	2227.76	3498.22
ACRG_GSM1523809	-22.2857	1523.86	1501.57
ACRG_GSM1523810	843.873	2680.78	3524.65
ACRG_GSM1523811	294.238	2109.27	2403.5
ACRG_GSM1523812	1328.05	2500.47	3828.52
ACRG_GSM1523813	729.27	531.414	1260.68
ACRG_GSM1523814	-57.93	1034.91	976.978
ACRG_GSM1523815	279.295	719.761	999.056
ACRG_GSM1523816	-968.962	384.746	-584.216
ACRG_GSM1523817	-241.262	-184.688	-425.95
ACRG_GSM1523818	-639.294	1186.81	547.513
ACRG_GSM1523819	-700.508	-52.2415	-752.749
ACRG_GSM1523820	-844.848	930.473	85.6245
ACRG_GSM1523821	-503.542	1303.04	799.496
ACRG_GSM1523822	1152.06	2369.5	3521.56
ACRG_GSM1523823	289.275	1911.12	2200.4
ACRG_GSM1523824	129.573	1103.21	1232.78
ACRG_GSM1523825	-486.701	-618.244	-1104.95
ACRG_GSM1523826	540.937	1878.18	2419.11
ACRG_GSM1523827	1083.19	2810.37	3893.56
ACRG_GSM1523828	986.819	1338.75	2325.57
ACRG_GSM1523829	-235.089	569.15	334.061
ACRG_GSM1523830	-207.074	1768.86	1561.79
ACRG_GSM1523831	-716.515	-130.153	-846.668
ACRG_GSM1523832	471.495	1454.43	1925.93
ACRG_GSM1523833	-438.511	601.977	163.466
ACRG_GSM1523834	1701.48	3027.49	4728.97
ACRG_GSM1523835	873.441	470.271	1343.71
ACRG_GSM1523836	822.304	2259.72	3082.02
ACRG_GSM1523837	-642.916	-114.049	-756.965
ACRG_GSM1523838	656.966	1964.79	2621.75
ACRG_GSM1523839	1109.92	1957.75	3067.67
ACRG_GSM1523840	-564.87	586.784	21.9143
ACRG_GSM1523841	454.2	1285.76	1739.96
ACRG_GSM1523842	157.486	1477.98	1635.47
ACRG_GSM1523843	816.036	1640.56	2456.59
ACRG_GSM1523844	834.355	273.097	1107.45
ACRG_GSM1523845	1030.22	1969.93	3000.15
ACRG_GSM1523846	1265.57	2143.37	3408.93
ACRG_GSM1523847	-141.826	1163.05	1021.22
ACRG_GSM1523848	1841.74	3460.42	5302.16
ACRG_GSM1523849	1735.74	1739.41	3475.14
ACRG_GSM1523850	1344.41	1580.07	2924.48
ACRG_GSM1523851	-6.3402	1494.89	1488.55
ACRG_GSM1523852	139.898	1938.78	2078.68
ACRG_GSM1523853	-270.356	722.128	451.772
ACRG_GSM1523854	732.572	2049.66	2782.23
ACRG_GSM1523855	-1028.55	214.223	-814.33
ACRG_GSM1523856	476.269	931.635	1407.9
ACRG_GSM1523857	1038.03	830.502	1868.53
ACRG_GSM1523858	1746.2	668.801	2415.01
ACRG_GSM1523859	-113.377	812.123	698.746
ACRG_GSM1523860	380.506	1781.14	2161.65
ACRG_GSM1523861	8.39449	1637.57	1645.96
ACRG_GSM1523862	1491.84	1829.71	3321.55
ACRG_GSM1523863	14.2632	2281.81	2296.08
ACRG_GSM1523864	-413.624	653.898	240.274
ACRG_GSM1523865	270.438	732.419	1002.86
ACRG_GSM1523866	1669.5	2270.92	3940.42
ACRG_GSM1523867	-162.65	1277.21	1114.55
ACRG_GSM1523868	864.088	2675.24	3539.33
ACRG_GSM1523869	44.4801	1396.83	1441.31
ACRG_GSM1523870	-435.69	1031.13	595.437
ACRG_GSM1523871	24.4271	1133.05	1157.48
ACRG_GSM1523872	1361.97	2347.51	3709.49
ACRG_GSM1523873	407.445	2780.18	3187.62
ACRG_GSM1523874	665.138	1292.15	1957.29
ACRG_GSM1523875	-975.933	-265.655	-1241.59
ACRG_GSM1523876	-475.019	1215.28	740.264
ACRG_GSM1523877	-1008.27	-399.406	-1407.68
ACRG_GSM1523878	303.737	2258.2	2561.93
ACRG_GSM1523879	-380.692	997.34	616.648
ACRG_GSM1523880	-219.08	1752.25	1533.17
ACRG_GSM1523881	-739.219	417.348	-321.871
ACRG_GSM1523882	-1077.83	1265.98	188.15
ACRG_GSM1523883	-561.386	1505.54	944.154
ACRG_GSM1523884	889.714	1747.12	2636.83
ACRG_GSM1523885	-112.719	1942.35	1829.63
ACRG_GSM1523886	1926.78	2504.03	4430.81
ACRG_GSM1523887	566.734	1911.27	2478.01
ACRG_GSM1523888	537.92	2670.91	3208.83
ACRG_GSM1523889	-1249.4	101.093	-1148.31
ACRG_GSM1523890	204.213	1499.57	1703.78
ACRG_GSM1523891	1630.56	2206.16	3836.73
ACRG_GSM1523892	595.453	1921.69	2517.14
ACRG_GSM1523893	-561.59	640.222	78.6326
ACRG_GSM1523894	-521.958	400.579	-121.379
ACRG_GSM1523895	-980.396	598.246	-382.15
ACRG_GSM1523896	654.242	2351.71	3005.95
ACRG_GSM1523897	-1287.05	-71.0796	-1358.13
ACRG_GSM1523898	-537.87	534.246	-3.62414
ACRG_GSM1523899	-646.045	892.653	246.608
ACRG_GSM1523901	104.491	1633.81	1738.3
ACRG_GSM1523903	-86.8165	156.211	69.3946
ACRG_GSM1523904	263.215	1572.34	1835.55
ACRG_GSM1523905	49.3137	1196.75	1246.06
ACRG_GSM1523906	1018.51	2911.53	3930.04
ACRG_GSM1523908	814.387	1953.35	2767.74
ACRG_GSM1523909	207.471	2017.59	2225.06
ACRG_GSM1523910	-435.749	1672.28	1236.53
ACRG_GSM1523911	-577.751	881.026	303.275
ACRG_GSM1523918	1326.51	767.838	2094.35
ACRG_GSM1523919	366.667	1767.08	2133.75
ACRG_GSM1523920	368.78	1761.73	2130.51
ACRG_GSM1523921	274.942	1358.78	1633.73
ACRG_GSM1523922	425.929	1464.43	1890.35
ACRG_GSM1523923	-366.464	991.549	625.085
ACRG_GSM1523924	788.895	1624.53	2413.43
ACRG_GSM1523925	-251.734	841.942	590.208
ACRG_GSM1523926	-1169.59	83.9089	-1085.68
ACRG_GSM1523927	439.833	1162.26	1602.09
ACRG_GSM1523928	-353.621	572.331	218.71
ACRG_GSM1523929	-106.092	1806.69	1700.6
ACRG_GSM1523930	566.782	962.445	1529.23
ACRG_GSM1523931	506.109	2998.49	3504.6
ACRG_GSM1523932	-907.705	555.967	-351.738
ACRG_GSM1523933	-134.72	1352.57	1217.85
ACRG_GSM1523934	-344.549	224.765	-119.784
ACRG_GSM1523935	2116.89	2414.23	4531.12
ACRG_GSM1523936	1019.89	1834.16	2854.05
ACRG_GSM1523937	472.57	2327.96	2800.53
ACRG_GSM1523938	1910.82	1212.19	3123.01
ACRG_GSM1523939	1966.17	1816.07	3782.24
ACRG_GSM1523940	-640.547	-27.5767	-668.123
ACRG_GSM1523941	408.656	2112.45	2521.1
ACRG_GSM1523942	-258.407	841.095	582.688
ACRG_GSM1523943	-108.75	1267.72	1158.97
ACRG_GSM1523944	223.639	2464.06	2687.7
ACRG_GSM1523945	1599.17	2077.35	3676.52
ACRG_GSM1523946	-280.218	1383.63	1103.41
ACRG_GSM1523947	-592.607	1145.7	553.097
ACRG_GSM1523948	1108.61	1255.94	2364.54
ACRG_GSM1523949	1524.06	1850.45	3374.51
ACRG_GSM1523950	-1748.62	-49.1962	-1797.81
ACRG_GSM1523951	792.321	2851.82	3644.14
ACRG_GSM1523952	478.41	2041.82	2520.23
ACRG_GSM1523953	-1406.84	-971.735	-2378.58
ACRG_GSM1523954	-1447.13	-125.383	-1572.52
ACRG_GSM1523955	51.0547	874.236	925.291
ACRG_GSM1523956	-321.545	206.417	-115.127
ACRG_GSM1523957	-965.659	-488.591	-1454.25
ACRG_GSM1523958	920.472	2640.01	3560.48
ACRG_GSM1523959	-996.114	22.6442	-973.47
ACRG_GSM1523960	-647.858	-639.441	-1287.3
ACRG_GSM1523961	-842.79	-122.228	-965.018
ACRG_GSM1523962	1614.17	1763.95	3378.13
ACRG_GSM1523963	-218.221	1101.28	883.057
ACRG_GSM1523964	-629.96	173.212	-456.748
ACRG_GSM1523965	1401.17	2416.08	3817.25
ACRG_GSM1523966	-149.277	1068.7	919.428
ACRG_GSM1523967	-47.6345	1934.14	1886.5
ACRG_GSM1523968	1725.62	991.899	2717.52
ACRG_GSM1523969	928.502	971.252	1899.75
ACRG_GSM1523970	-849.459	-755.665	-1605.12
ACRG_GSM1523971	1230.09	1764.38	2994.47
ACRG_GSM1523972	-448.041	867.565	419.524
ACRG_GSM1523973	45.248	908.222	953.47
ACRG_GSM1523974	-1168.2	-18.8313	-1187.03
ACRG_GSM1523975	1765.98	3125.37	4891.36
ACRG_GSM1523976	-416.829	517.097	100.268
ACRG_GSM1523977	-614.587	-532.76	-1147.35
ACRG_GSM1523978	-404.119	1318.83	914.707
ACRG_GSM1523979	125.11	1303.85	1428.96
ACRG_GSM1523980	1283.17	2731.2	4014.37
ACRG_GSM1523981	2148.97	2560.92	4709.89
ACRG_GSM1523982	2506.43	2990.63	5497.05
ACRG_GSM1523983	234.523	995.791	1230.31
ACRG_GSM1523984	-186.792	-435.595	-622.387
ACRG_GSM1523985	435.996	1788.95	2224.95
ACRG_GSM1523986	974.937	2771.17	3746.11
ACRG_GSM1523987	89.9822	1928.32	2018.3
ACRG_GSM1523988	1837.03	1802.18	3639.21
ACRG_GSM1523989	1301.71	1992.35	3294.06
ACRG_GSM1523990	973.931	408.631	1382.56
ACRG_GSM1523991	484.134	297.585	781.719
ACRG_GSM1523992	-217.479	216.287	-1.19208
ACRG_GSM1523993	470.286	2164.23	2634.52
ACRG_GSM1523994	214.938	1488.99	1703.93
ACRG_GSM1523995	-492.736	47.2337	-445.503
ACRG_GSM1523996	478.728	1003.93	1482.66
ACRG_GSM1523997	-329.626	474.498	144.871
ACRG_GSM1523998	-1094.01	-160.84	-1254.85
ACRG_GSM1523999	-1005.02	-212.121	-1217.14
ACRG_GSM1524000	918.872	1900.16	2819.03
ACRG_GSM1524001	-504.476	644.834	140.358
ACRG_GSM1524002	-40.2473	2747.57	2707.32
ACRG_GSM1524003	-1011.42	296.308	-715.111
ACRG_GSM1524004	-100.419	1506.57	1406.15
ACRG_GSM1524005	-617.245	611.793	-5.45227
ACRG_GSM1524006	2263.77	1966.87	4230.64
ACRG_GSM1524007	340.579	1475.34	1815.91
ACRG_GSM1524008	-520.415	1089.85	569.434
ACRG_GSM1524009	1290.94	1606.14	2897.09
ACRG_GSM1524010	1407.77	2185.74	3593.51
ACRG_GSM1524011	-1122.41	-152.692	-1275.1
ACRG_GSM1524012	-322.054	1541.62	1219.57
ACRG_GSM1524013	-242.283	1054.2	811.916
ACRG_GSM1524014	-504.055	-225.558	-729.612
ACRG_GSM1524015	-710.516	-41.3937	-751.91
ACRG_GSM1524016	171.704	2229.35	2401.05
ACRG_GSM1524017	-92.9077	1338.37	1245.46
ACRG_GSM1524018	-598.501	1034.62	436.123
ACRG_GSM1524019	357.1	1884.43	2241.53
ACRG_GSM1524020	-1.05006	1315.96	1314.91
ACRG_GSM1524021	807.286	1884.17	2691.46
ACRG_GSM1524022	1554.99	1963.9	3518.89
ACRG_GSM1524023	-354.969	758.732	403.763
ACRG_GSM1524024	508.211	902.701	1410.91
ACRG_GSM1524025	576.012	1682.02	2258.03
ACRG_GSM1524026	1416.36	1442.44	2858.8
ACRG_GSM1524027	27.8389	1026.17	1054.01
ACRG_GSM1524028	-542.368	726.814	184.446
ACRG_GSM1524029	1322.66	1321.68	2644.34
ACRG_GSM1524030	1707.71	1363.33	3071.04
ACRG_GSM1524031	-363.506	644.932	281.426
ACRG_GSM1524032	453.174	1131.75	1584.92
ACRG_GSM1524033	217.858	2312.67	2530.53
ACRG_GSM1524034	506.023	2018.21	2524.23
ACRG_GSM1524035	1852.61	2090.85	3943.46
ACRG_GSM1524036	234.936	297.236	532.173
ACRG_GSM1524037	1246.91	1468.01	2714.92
ACRG_GSM1524038	719.866	2600.64	3320.51
ACRG_GSM1524039	1918.31	2574.74	4493.05
ACRG_GSM1524040	298.166	2119.25	2417.42
ACRG_GSM1524041	593.643	1292.64	1886.28
ACRG_GSM1524042	348.889	2051.41	2400.3
ACRG_GSM1524043	764.658	2501.66	3266.32
ACRG_GSM1524044	878.065	1306.54	2184.61
ACRG_GSM1524045	-693.811	-3.46869	-697.279
ACRG_GSM1524046	1132.48	1865.65	2998.13
ACRG_GSM1524047	-245.866	1276.69	1030.83
ACRG_GSM1524048	1163.65	1320.66	2484.31
ACRG_GSM1524049	1188.55	1321.78	2510.33
ACRG_GSM1524050	-688.054	38.9199	-649.134
ACRG_GSM1524051	404.474	2109.12	2513.59
ACRG_GSM1524052	760.99	310.834	1071.82
ACRG_GSM1524053	217.105	1215.25	1432.35
ACRG_GSM1524054	-355.254	521.769	166.515
ACRG_GSM1524055	806.577	1061.46	1868.04
ACRG_GSM1524056	-432.049	1128.69	696.644
ACRG_GSM1524057	1674.05	801.935	2475.98
ACRG_GSM1524058	1544.4	2930.91	4475.3
ACRG_GSM1524059	1913.99	2853.49	4767.48
ACRG_GSM1524060	-816.907	102.895	-714.011
ACRG_GSM1524061	-1077.58	-12.2682	-1089.85
ACRG_GSM1524062	1510.89	1367.58	2878.47
ACRG_GSM1524068	-535.346	690.03	154.684
ACRG_GSM1524069	-1037.43	398.06	-639.371
ACRG_GSM1524070	-608.845	218.499	-390.346
ACRG_GSM1524071	-329.566	674.228	344.662
ACRG_GSM1524072	280.961	1395.28	1676.24

## Sheet: Table 4
DEG(CLUSTER A AND B)								DEG(CLUSTER A AND C)								DEG(CLUSTER B AND C)
id	logFC	AveExpr	t	P.Value	adj.P.Val	B		id	logFC	AveExpr	t	P.Value	adj.P.Val	B		id	logFC	AveExpr	t	P.Value	adj.P.Val	B
CD8A	-1.81488	5.2876	-23.998	9.48688e-98	1.33898e-93	211.708		IFNG	-1.45041	3.69717	-26.8228	1.51875e-115	2.14356e-111	252.486		MMP9	-1.77769	6.39955	-19.3288	2.29462e-69	3.23863e-65	146.585
GZMH	-1.67074	5.11272	-22.7712	3.94432e-90	2.78351e-86	194.337		GZMB	-1.81849	5.68421	-25.2963	6.80407e-106	4.80163e-102	230.459		ADH1B	1.4491	3.85024	14.921	6.30081e-45	4.44648e-41	91.1196
NKG7	-1.70832	5.81839	-22.2282	8.65695e-87	4.07281e-83	186.718		LAG3	-1.31184	4.64888	-22.1883	1.52175e-86	7.15933e-83	186.285		ABCA8	1.11305	3.76252	14.6274	2.03129e-43	9.55653e-40	87.6971
CCL5	-1.63337	7.3876	-21.1227	4.70262e-80	1.65932e-76	171.359		GZMH	-1.32628	5.11272	-21.8159	2.8891e-84	1.01942e-80	181.082		FCER1A	1.21667	3.90817	14.0507	1.65111e-40	5.82596e-37	81.0955
GBP4	-1.72385	6.27652	-20.4584	4.66363e-76	1.31645e-72	162.245		ZNF683	-1.35341	4.07762	-21.6159	4.78834e-83	1.12638e-79	178.298		MMP12	-1.88471	6.23119	-13.5437	5.20326e-38	1.46878e-34	75.4286
IFNG	-1.30044	3.69717	-19.9271	6.811e-73	1.37329e-69	155.028		GBP5	-1.58229	5.23648	-21.4045	9.2299e-82	1.86101e-78	175.363		CCL19	1.75114	5.55895	13.4023	2.52744e-37	5.94538e-34	73.8719
ZNF683	-1.47091	4.07762	-19.4657	3.60829e-70	6.36592e-67	148.816		GBP4	-1.48304	6.27652	-21.2416	8.9761e-81	1.58361e-77	173.108		ABI3BP	1.27177	4.8321	13.2091	2.15487e-36	4.07497e-33	71.7614
LAG3	-1.38424	4.64888	-19.3996	8.8204e-70	1.38323e-66	147.93		NKG7	-1.30116	5.81839	-20.4327	6.63846e-76	1.04106e-72	161.99		GREM2	1.05301	3.67373	12.2376	7.50261e-32	7.05945e-29	61.4663
GZMA	-1.50328	5.79163	-19.0456	1.03682e-67	1.46336e-64	143.209		CXCL10	-1.88346	6.92435	-20.3185	3.19893e-75	4.51496e-72	160.43		MAMDC2	1.14582	3.97573	12.0907	3.47623e-31	2.58229e-28	59.9575
CD96	-1.12742	4.52216	-17.3481	5.21523e-58	5.66214e-55	121.085		STAT1	-1.00887	7.87151	-20.2593	7.20683e-75	9.24701e-72	159.625		SPP1	-1.66702	6.51365	-12.0598	4.79436e-31	3.38338e-28	59.6412
GZMB	-1.50037	5.68421	-17.2935	1.05276e-57	9.90576e-55	120.389		GBP1	-1.18657	6.40754	-20.1917	1.82297e-74	2.14412e-71	158.704		ADH1C	2.00334	6.43143	11.941	1.63847e-30	1.00545e-27	58.432
CXCR6	-1.07664	4.38899	-16.9171	1.2989e-55	1.14579e-52	115.62		CXCL9	-1.91902	6.76701	-20.0373	1.51082e-73	1.64029e-70	156.607		COL7A1	-1.13469	5.24911	-11.9208	2.01814e-30	1.13936e-27	58.227
CXCL9	-1.9517	6.76701	-16.8854	1.94505e-55	1.61485e-52	115.221		TAP1	-1.04776	8.17105	-19.3857	1.06343e-69	1.00061e-66	147.822		TRIB3	-1.08305	5.13356	-11.8049	6.62624e-30	3.4638e-27	57.0574
CD3D	-1.20246	5.81274	-16.6416	4.26882e-54	3.34723e-51	112.162		PRF1	-1.04835	4.70522	-19.207	1.18472e-68	1.04507e-65	145.431		C7	1.58806	4.72717	11.4359	2.76485e-28	1.08397e-25	53.3877
GBP1	-1.17298	6.40754	-16.5389	1.55647e-53	1.15621e-50	110.881		GNLY	-1.25303	4.51776	-19.1288	3.38973e-68	2.81427e-65	144.389		PTGDS	1.27714	6.02863	11.3229	8.51885e-28	3.16408e-25	52.2811
CD2	-1.23861	6.02103	-16.5259	1.83285e-53	1.23185e-50	110.719		BATF2	-1.21707	5.01454	-18.8915	8.16471e-67	6.40204e-64	141.234		AQP9	-1.01501	4.5448	-11.2234	2.28083e-27	7.72405e-25	51.3128
GBP5	-1.44356	5.23648	-16.1806	1.37875e-51	8.4607e-49	106.442		CXCL11	-1.60873	4.86541	-18.6432	2.24055e-65	1.58115e-62	137.949		ADH1A	1.29362	4.80947	11.0118	1.81033e-26	5.43637e-24	49.2764
PRF1	-1.06498	4.70522	-16.1671	1.62942e-51	9.58236e-49	106.276		CD8A	-1.09871	5.2876	-17.5336	4.75361e-59	2.79552e-56	123.505		VPREB3	1.25153	4.35274	10.859	7.94076e-26	2.09677e-23	47.8234
EOMES	-1.14635	4.47242	-16.0194	1.01883e-50	5.75192e-48	104.461		CCL5	-1.07675	7.3876	-16.8051	5.39166e-55	2.71778e-52	114.249		FHL1	1.23467	5.70188	10.858	8.02222e-26	2.09677e-23	47.8133
CXCL10	-1.77154	6.92435	-15.8352	9.88599e-50	5.36657e-47	102.212		FCER1A	1.24779	3.90817	16.0257	9.41982e-51	4.15473e-48	104.566		CD79A	1.24363	5.3697	10.8141	1.22246e-25	3.08104e-23	47.3994
CXCL11	-1.60432	4.86541	-15.4052	1.88167e-47	8.85263e-45	97.0158		GZMA	-1.03328	5.79163	-15.7991	1.53984e-49	6.58586e-47	101.797		CPA3	1.0707	5.54383	10.6768	4.53697e-25	1.03282e-22	46.1108
IL2RB	-1.03378	5.56436	-15.2178	1.80834e-46	7.97593e-44	94.7759		ABCA8	1.06466	3.76252	15.5602	2.86481e-48	1.15526e-45	98.8997		MAL	1.10367	4.0467	10.6067	8.82136e-25	1.88643e-22	45.4576
CD74	-1.06628	9.18648	-14.6539	1.48619e-43	5.99317e-41	88.1336		MAMDC2	1.22082	3.97573	14.3265	6.83487e-42	1.78643e-39	84.3507		PDK4	1.06224	5.47115	10.5092	2.21156e-24	4.52376e-22	44.5547
SAMD9L	-1.0086	5.44382	-13.6661	1.31337e-38	4.51809e-36	76.8656		GREM2	1.05304	3.67373	13.61	2.47067e-38	4.77686e-36	76.2375		OGN	1.37531	4.44042	10.4939	2.55283e-24	5.14723e-22	44.4138
AIM2	-1.24764	4.36001	-13.6536	1.51263e-38	4.96496e-36	76.7259		MFAP4	1.32448	7.23137	13.5327	5.88883e-38	1.1082e-35	75.3776		PI16	1.11334	4.11689	10.3561	9.24161e-24	1.63759e-21	43.1503
HLA-DOA	-1.23047	5.52553	-13.6227	2.14269e-38	6.72041e-36	76.3815		TCEA3	1.04976	5.99246	13.5138	7.27878e-38	1.33419e-35	75.1678		MFAP4	1.11681	7.23137	10.2605	2.23798e-23	3.58942e-21	42.2818
GZMK	-1.25607	4.98183	-13.4971	8.77147e-38	2.52654e-35	74.9875		PDK4	1.21334	5.47115	13.3499	4.52844e-37	7.60886e-35	73.3582		FCRLA	1.0183	3.8866	10.2481	2.51025e-23	3.98086e-21	42.169
SLAMF6	-1.00413	4.71327	-12.944	3.93832e-35	8.55161e-33	68.9488		SRPX	1.14153	5.08488	13.0657	1.04288e-35	1.45735e-33	70.2534		COL11A1	-1.09402	4.10106	-10.045	1.6078e-22	2.08188e-20	40.3459
CD27	-1.03196	4.81964	-12.5015	4.61839e-33	9.31199e-31	64.2393		ADH1B	1.13049	3.85024	12.9455	3.87671e-35	5.06629e-33	68.954		TPSAB1	1.00658	5.62569	9.92238	4.86445e-22	5.86811e-20	39.2594
CD38	-1.00314	4.52546	-12.1245	2.44703e-31	4.48537e-29	60.3165		IL33	1.06106	4.9908	12.6708	7.56254e-34	8.14791e-32	66.0143		KCNE2	1.11154	3.77837	9.59904	8.57448e-21	8.76958e-19	36.4443
HLA-DPA1	-1.01037	8.09099	-11.951	1.47808e-30	2.51345e-28	58.5398		FHL1	1.28553	5.70188	12.5728	2.15951e-33	2.19276e-31	64.9762		MMP3	-1.5062	5.41603	-9.58013	1.01173e-20	1.0273e-18	36.282
CD52	-1.00933	6.78412	-11.3636	5.68485e-28	8.18734e-26	52.662		SPON1	1.24309	6.14161	12.5703	2.21885e-33	2.23692e-31	64.9494		PGM5	1.12397	4.68952	9.3353	8.425e-20	6.9134e-18	34.2038
MMP9	1.1303	6.39955	11.3249	8.35387e-28	1.15595e-25	52.282		CPA3	1.11592	5.54383	12.3754	1.75839e-32	1.62209e-30	62.9017		VSIG1	1.48704	5.00486	9.32058	9.55699e-20	7.79696e-18	34.0802
CXCL13	-1.44571	5.79851	-11.2405	1.92577e-27	2.56418e-25	51.4576		OGN	1.44861	4.44042	12.2925	4.21429e-32	3.74091e-30	62.0371		SYNPO2	1.16434	4.71841	9.25007	1.74418e-19	1.30943e-17	33.4906
SPP1	1.57033	6.51365	10.4684	3.24097e-24	3.36346e-22	44.1293		HMGCS2	1.97302	6.13755	12.1393	2.09597e-31	1.71991e-29	60.4506		GHRL	1.0791	3.8908	9.20808	2.49138e-19	1.75816e-17	33.1412
CLDN3	1.68837	6.43491	10.1095	8.9425e-23	8.30358e-21	40.8591		PPP1R3C	1.08112	4.52813	11.8563	3.91477e-30	2.7353e-28	57.556		S100A9	-1.18336	6.85666	-9.16079	3.7165e-19	2.55941e-17	32.7493
TFF3	1.79411	7.60383	9.98046	2.88275e-22	2.59154e-20	39.7058		SPARCL1	1.03132	8.05648	11.5944	5.62779e-29	3.49914e-27	54.921		SFRP1	1.1022	4.30598	8.92576	2.64749e-18	1.61761e-16	30.8259
HLA-DRB6	-1.04697	6.05202	-9.67802	4.28349e-21	3.66407e-19	37.0479		C7	1.43663	4.72717	11.5054	1.37867e-28	8.46024e-27	54.0355		ANXA10	1.67047	6.63055	8.84409	5.18739e-18	2.96416e-16	30.1673
GUCY2C	1.26349	4.82071	8.61814	3.24909e-17	1.92679e-15	28.2612		PODN	1.01512	5.77742	11.4521	2.35233e-28	1.39499e-26	53.5074		CXCL1	-1.0043	6.12864	-8.828	5.91876e-18	3.30187e-16	30.0381
CD79A	-1.02598	5.3697	-8.22109	7.4303e-16	3.77235e-14	25.189		CAPN9	1.14402	4.13075	10.8538	8.3541e-26	3.4376e-24	47.7061		LIPF	2.10555	5.09284	8.5971	3.84684e-17	1.85939e-15	28.2061
CDH17	1.63128	6.71766	8.18189	1.00539e-15	4.9965e-14	24.8924		VSIG2	1.47892	6.29341	10.8522	8.48013e-26	3.47932e-24	47.6913		CR2	1.06554	4.05434	8.53882	6.13062e-17	2.8463e-15	27.7501
MMP3	1.32775	5.41603	7.7821	2.05054e-14	8.41319e-13	21.9367		MYH11	1.61174	7.14192	10.7885	1.56239e-25	6.17691e-24	47.0879		CYP2C18	1.00662	5.10335	8.53037	6.55739e-17	3.01469e-15	27.6843
REG1B	1.51441	3.82277	7.68211	4.27386e-14	1.67559e-12	21.2175		RGMA	1.09133	5.14066	10.6731	4.69953e-25	1.73183e-23	46.0006		CA2	1.20666	7.57046	8.48474	9.42518e-17	4.19643e-15	27.3294
FAM3B	1.03482	4.97706	7.48387	1.79016e-13	6.44548e-12	19.8156		PGM5	1.15242	4.68952	10.6448	6.1471e-25	2.23034e-23	45.7356		CTSE	1.391	7.41756	8.46814	1.0751e-16	4.7717e-15	27.2007
SCNN1A	1.00534	6.56514	7.46569	2.03825e-13	7.28299e-12	19.6886		SYNPO2	1.19344	4.71841	10.5444	1.58855e-24	5.50879e-23	44.7984		MYH11	1.39573	7.14192	8.40079	1.82953e-16	7.77772e-15	26.6807
MEP1A	1.20204	4.46835	7.43236	2.58395e-13	9.11748e-12	19.4566		BCAS1	1.02833	5.07966	10.4719	3.13675e-24	1.05661e-22	44.1268		SST	1.20164	3.91272	8.37349	2.26738e-16	9.41229e-15	26.4709
MIA	-1.01199	4.55669	-7.36005	4.31004e-13	1.47293e-11	18.9563		FAM3B	1.18756	4.97706	10.3652	8.48737e-24	2.72252e-22	43.1445		HSPB6	1.24427	5.45119	8.24097	6.3709e-16	2.39784e-14	25.4608
PPP1R1B	1.16719	5.94257	7.21275	1.20606e-12	3.85993e-11	17.9505		MGP	1.11791	7.6883	10.3194	1.29899e-23	4.05618e-22	42.7246		SCRG1	1.01099	4.13665	8.09065	2.02307e-15	6.9643e-14	24.3317
CDX1	1.41953	5.3163	7.16482	1.6793e-12	5.23621e-11	17.6271		APOD	1.42873	6.39397	10.204	3.76577e-23	1.11426e-21	41.6745		DES	1.613	6.10278	7.93791	6.42725e-15	1.98499e-13	23.2027
TM4SF20	1.11414	4.66228	6.69978	3.77801e-11	9.53896e-10	14.5892		SFRP1	1.12737	4.30598	10.1532	5.99869e-23	1.74209e-21	41.2152		GKN2	1.80734	4.90807	7.92711	6.9697e-15	2.13849e-13	23.1236
PI3	1.39674	7.04025	6.54526	1.02155e-10	2.37532e-09	13.6204		CXCL14	1.14788	6.07579	10.0768	1.204e-22	3.365e-21	40.528		LTF	1.19548	4.71933	7.83972	1.33823e-14	3.87046e-13	22.4867
CEACAM6	1.26024	8.11074	6.37125	3.05718e-10	6.53774e-09	12.5538		CHGA	1.39675	4.32914	10.0161	2.08924e-22	5.67068e-21	39.9844		VSIG2	1.18651	6.29341	7.82873	1.45195e-14	4.19077e-13	22.4071
SPINK4	1.40724	5.19182	6.26601	5.85948e-10	1.19018e-08	11.9214		HSPB6	1.30921	5.45119	9.64328	5.8155e-21	1.30079e-19	36.7051		CLDN3	-1.1914	6.43491	-7.74152	2.76521e-14	7.69787e-13	21.7784
CEACAM5	1.12157	7.01878	5.65067	2.17534e-08	3.35183e-07	8.41779		RBPMS2	1.02037	5.47916	9.58743	9.49144e-21	2.03281e-19	36.2224		CCL20	-1.03191	6.53777	-7.6333	6.09915e-14	1.58533e-12	21.0067
REG1A	1.5188	7.29351	5.56965	3.41709e-08	5.06605e-07	7.98137		SCGB2A1	1.04544	3.81327	9.57422	1.06535e-20	2.27479e-19	36.1086		CHGA	1.17515	4.32914	7.57735	9.14648e-14	2.30524e-12	20.6115
HMGCS2	1.0641	6.13755	5.42482	7.55158e-08	1.02484e-06	7.21592		SCNN1A	1.0603	6.56514	9.50273	1.98662e-20	4.05776e-19	35.4946		GKN1	1.95719	5.37199	7.45651	2.17607e-13	5.08495e-12	19.7665
REG3A	1.2893	5.36573	5.35109	1.12281e-07	1.47133e-06	6.83347		SCRG1	1.06646	4.13665	9.49146	2.19091e-20	4.44927e-19	35.3982		C6orf58	1.24685	3.97899	7.32453	5.53253e-13	1.18853e-11	18.8573
REG4	1.21172	6.70959	5.19111	2.61211e-07	3.12029e-06	6.02048		MMP12	-1.18477	6.23119	-9.4684	2.67604e-20	5.36501e-19	35.2011		PGC	1.96971	7.1803	7.25001	9.31191e-13	1.91866e-11	18.3503
								LMOD1	1.04686	4.97003	9.45627	2.97247e-20	5.89234e-19	35.0977		AKR1B10	1.37985	6.75739	7.13174	2.10798e-12	4.11508e-11	17.5549
								ACTG2	1.34842	7.83188	9.31943	9.65106e-20	1.77827e-18	33.9377		CXCL5	-1.2673	5.80819	-7.00128	5.1224e-12	9.26657e-11	16.6911
								CMBL	1.02662	6.3468	9.26564	1.52768e-19	2.74322e-18	33.4854		ACTG2	1.12288	7.83188	6.97825	5.98307e-12	1.06488e-10	16.5401
								ANXA10	1.52492	6.63055	8.97865	1.70797e-18	2.69044e-17	31.109		GABRP	1.25026	5.45008	6.96864	6.38275e-12	1.13174e-10	16.4772
								TM4SF4	1.3893	5.32755	8.94741	2.21328e-18	3.42901e-17	30.854		THBS4	1.10879	5.56758	6.64562	5.36626e-11	7.85679e-10	14.4087
								TFF2	1.87166	6.88118	8.91643	2.85957e-18	4.39172e-17	30.6019		MUC5AC	1.40672	6.1034	6.6028	7.07023e-11	1.00392e-09	14.141
								TFF1	1.67145	8.03445	8.87212	4.12029e-18	6.19976e-17	30.2425		CXCL17	1.15609	5.28411	6.4709	1.63703e-10	2.19212e-09	13.3267
								CNN1	1.31487	6.21757	8.7924	7.91928e-18	1.14639e-16	29.5998		CLDN18	1.22262	7.51129	6.46886	1.65824e-10	2.21842e-09	13.3142
								TFF3	1.30637	7.60383	8.77058	9.46243e-18	1.35862e-16	29.4247		CNN1	1.07019	6.21757	6.4348	2.0547e-10	2.69267e-09	13.1064
								MUC5AC	1.66839	6.1034	8.70902	1.5606e-17	2.1874e-16	28.9327		KLK6	-1.00834	4.64541	-6.01297	2.69418e-09	2.78168e-08	10.6154
								SST	1.11049	3.91272	8.60595	3.58313e-17	4.83483e-16	28.1155		REG1B	-1.08495	3.82277	-5.97248	3.42156e-09	3.47531e-08	10.3844
								REG4	1.6555	6.70959	8.55949	5.19791e-17	6.83722e-16	27.7498		PSCA	1.13062	5.37546	5.95601	3.7696e-09	3.80846e-08	10.2908
								PSCA	1.41841	5.37546	8.30982	3.73086e-16	4.50172e-15	25.8132		TFF2	1.33184	6.88118	5.70511	1.60091e-08	1.4193e-07	8.89541
								PGC	2.02612	7.1803	8.29378	4.22775e-16	5.05682e-15	25.6904		PIGR	1.10075	7.81079	5.67815	1.86404e-08	1.62603e-07	8.74876
								THBS4	1.22276	5.56758	8.1504	1.28075e-15	1.45076e-14	24.6021		MSMB	1.07273	5.12595	5.29653	1.50127e-07	1.09844e-06	6.74239
								TM4SF20	1.10214	4.66228	7.99871	4.0657e-15	4.28233e-14	23.4684
								AKR1B10	1.37833	6.75739	7.92256	7.21117e-15	7.3806e-14	22.9063
								DES	1.41333	6.10278	7.73515	2.8979e-14	2.77525e-13	21.5424
								GKN2	1.56222	4.90807	7.62025	6.70542e-14	6.12559e-13	20.7203
								ADH1C	1.13785	6.43143	7.54261	1.17495e-13	1.04363e-12	20.1708
								VSIG1	1.08161	5.00486	7.53952	1.20128e-13	1.065e-12	20.1491
								GKN1	1.77746	5.37199	7.53102	1.27695e-13	1.12926e-12	20.0893
								SPINK4	1.38161	5.19182	7.42454	2.73147e-13	2.3379e-12	19.3447
								ITLN1	1.27565	4.97986	7.4169	2.88376e-13	2.46227e-12	19.2916
								FAM3D	1.01606	6.27174	7.41406	2.94231e-13	2.5062e-12	19.272
								MUC6	1.05637	4.40013	7.28673	7.20905e-13	5.84426e-12	18.395
								GSTA1	1.02516	5.16562	7.21597	1.17941e-12	9.26333e-12	17.9135
								LIPF	1.58834	5.09284	7.21243	1.20873e-12	9.462e-12	17.8895
								REG3A	1.34196	5.36573	6.72185	3.27232e-11	2.13723e-10	14.6676
								C6orf58	1.02532	3.97899	6.6985	3.80968e-11	2.46877e-10	14.5193
								REG1A	1.51287	7.29351	6.69561	3.88193e-11	2.50983e-10	14.5009
